# Supplementary material for: Global genomic and antimicrobial resistance profiling of Neisseria gonorrhoeae: Insights from whole genome sequencing and minimum inhibitory concentration analysis
Source: PLoS Negl Trop Dis. 2025 Oct 6;19(10):e0013505. doi: 10.1371/journal.pntd.0013505 (PMC12500138; doi:10.1371/journal.pntd.0013505)
Supplement: S1 File — (CSV) [file pntd.0013505.s001.csv]

	FileName	FileNameWithoutExtension	SequenceLength	GCContent	ATContent	AContent	TContent	GContent	CContent	NumberOfHeaders	MaxSequenceLength	MinSequenceLength	MeanSequenceLength	ShannonEntropy	CpGCount	TandemRepeats	MicrosatelliteContent	GC_Skew	LongestHomopolymerRun	Assembly Name	Organism Name	Organism Taxonomic ID	ANI Check status	Organism Infraspecific Names Breed	Organism Infraspecific Names Strain	Organism Infraspecific Names Cultivar	Organism Infraspecific Names Ecotype	Organism Infraspecific Names Isolate	Organism Infraspecific Names Sex	Annotation Name	Assembly Stats Total Sequence Length	Assembly Stats Total Number of Chromosomes	Assembly Level	Assembly Release Date	WGS project accession	Assembly Stats Contig N50	Assembly Stats Scaffold N50	Assembly Stats Number of Scaffolds	Annotation BUSCO Complete	Annotation BUSCO Single Copy	Annotation BUSCO Duplicated	Annotation BUSCO Fragmented	Annotation BUSCO Missing	Annotation BUSCO Lineage	Assembly Sequencing Tech	Assembly Submitter	Assembly BioProject Accession	Assembly BioSample Accession	Annotation Count Gene Total
1	GCA_000006845.1.fasta	GCA_000006845.1	2153922	52.6896517144075	47.3103482855925	23.5116684819599	23.7986798036326	26.3837780569584	26.3058736574491	1	2153922	2153922	2153922	1.99789824476995	198668	14	457522	0.00147855218196591	14	ASM684v1	Neisseria gonorrhoeae FA 1090	242231	OK	NA	FA 1090	NA	NA	NA	NA	NCBI Prokaryotic Genome Annotation Pipeline (PGAP)	2153922	1	Complete Genome	2005-02-14	NA	2153922	2153922	1	NA	NA	NA	NA	NA	NA	NA	Univ. Oklahoma	PRJNA23	SAMN02604088	2349
2	GCA_000020105.1.fasta	GCA_000020105.1	2236178	52.364838577251	47.635161422749	23.515882903776	24.119278518973	26.4416338949762	25.9232046822748	2	2232025	4153	1118089	1.99606154402631	202685	23	474755	0.00990033058034734	16	ASM2010v1	Neisseria gonorrhoeae NCCP11945	521006	OK	NA	NCCP11945	NA	NA	NA	NA	Annotation submitted by Korea Centers for Disease Control and Prevention	2236178	2	Complete Genome	2008-07-09	NA	2232025	2232025	2	NA	NA	NA	NA	NA	NA	NA	Korea Centers for Disease Control and Prevention	PRJNA29335	SAMN02603475	2741
3	GCA_000156755.1.fasta	GCA_000156755.1	2111705	50.7190635055559	45.5648871409596	22.5508771348271	23.0140100061325	25.5236408494558	25.1954226561002	42	659196	516	50278.6904761905	2.01686010105337	188085	13171	430326	0.00647129837718026	2241	ASM15675v1	Neisseria gonorrhoeae 1291	528345	OK	NA	1291	NA	NA	NA	NA	Annotation submitted by Broad Institute	2111705	1	Scaffold	2009-01-30	ABZF01	20722	626865	42	NA	NA	NA	NA	NA	NA	NA	Broad Institute	PRJNA32783	SAMN02595238	2152
4	GCA_000156775.1.fasta	GCA_000156775.1	2134783	50.4160844451169	45.3190324262466	22.4131445678554	22.9058878583912	25.501842576037	24.9142418690799	40	1413758	549	53369.575	1.9930962356896	188877	10498	432800	0.0116550246498568	2510	ASM15677v1	Neisseria gonorrhoeae 35/02	528346	OK	NA	35/02	NA	NA	NA	NA	Annotation submitted by Broad Institute	2134783	1	Scaffold	2009-01-30	ABZG01	23463	1413758	40	NA	NA	NA	NA	NA	NA	NA	Broad Institute	PRJNA32785	SAMN02595239	2177
5	GCA_000156795.1.fasta	GCA_000156795.1	2115064	50.7099075961768	45.5478888582095	22.7177522760541	22.8301365821554	25.4259445577061	25.2839630384707	42	729646	509	50358.6666666667	2.01553616236059	188408	14709	431004	0.00279987730141428	2622	ASM15679v1	Neisseria gonorrhoeae DGI18	528347	OK	NA	DGI18	NA	NA	NA	NA	Annotation submitted by Broad Institute	2115064	1	Scaffold	2009-01-30	ABZH01	23453	531597	42	NA	NA	NA	NA	NA	NA	NA	Broad Institute	PRJNA32789	SAMN02595240	2141
6	GCA_000156835.2.fasta	GCA_000156835.2	2129051	52.3312029631982	47.6406154667032	23.6695128486823	23.9711026180209	26.3131320010653	26.0180709621329	8	1651603	2976	266131.375	2.0180293073797	193311	440	451846	0.00563833854803354	100	Neis_gono_FA19_V2	Neisseria gonorrhoeae FA19	528352	OK	NA	FA19	NA	NA	NA	NA	Annotation submitted by Broad Institute	2129051	NA	Scaffold	2013-09-30	ABZJ02	1643952	1651603	8	NA	NA	NA	NA	NA	NA	Sanger; Illumina	Broad Institute	PRJNA32793	SAMN02595242	2195
7	GCA_000156855.2.fasta	GCA_000156855.2	2237793	52.3610986360222	47.6389013639778	23.6928080479294	23.9460933160484	26.2013957501878	26.1597028858344	2	2233640	4153	1118896.5	1.99604039307304	202910	21	475087	0.000796256485052461	14	ASM15685v2	Neisseria gonorrhoeae MS11	528354	OK	NA	MS11	NA	NA	NA	NA	Annotation submitted by Broad Institute	2237793	2	Complete Genome	2013-09-03	NA	2233640	2233640	2	NA	NA	NA	NA	NA	NA	454	Broad Institute	PRJNA32795	SAMN02596923	2252
8	GCA_000156875.1.fasta	GCA_000156875.1	2173641	50.348240578826	45.4936210717409	22.5504119585525	22.9432091131884	25.2744128400228	25.0738277388032	49	662536	515	44360.0204081633	2.0002999254364	190800	15570	440963	0.00398395453174827	2749	ASM15687v1	Neisseria gonorrhoeae PID18	528356	OK	NA	PID18	NA	NA	NA	NA	Annotation submitted by Broad Institute	2173641	1	Scaffold	2009-01-30	ABZL01	23398	624893	49	NA	NA	NA	NA	NA	NA	NA	Broad Institute	PRJNA32797	SAMN02595243	2281
9	GCA_000156895.1.fasta	GCA_000156895.1	2169881	50.6101025816623	45.769560634892	22.6361722140523	23.1333884208397	25.5311696816554	25.078932900007	48	656273	504	45205.8541666667	1.99136590673197	191372	17395	442848	0.00893570173896963	2972	ASM15689v1	Neisseria gonorrhoeae PID1	528355	OK	NA	PID1	NA	NA	NA	NA	Annotation submitted by Broad Institute	2169881	1	Scaffold	2009-01-30	ABZM01	30641	324359	48	NA	NA	NA	NA	NA	NA	NA	Broad Institute	PRJNA32799	SAMN02595244	2316
10	GCA_000156935.1.fasta	GCA_000156935.1	2197024	50.2063700715149	45.4616790713256	22.4474106791733	23.0142683921523	25.3913020522307	24.8150680192843	47	743073	502	46745.1914893617	2.0036576675954	192148	16102	444918	0.0114773091965339	2786	ASM15693v1	Neisseria gonorrhoeae PID332	528358	OK	NA	PID332	NA	NA	NA	NA	Annotation submitted by Broad Institute	2197024	1	Scaffold	2009-01-30	ABZO01	24001	660008	47	NA	NA	NA	NA	NA	NA	NA	Broad Institute	PRJNA32803	SAMN02595246	2311
11	GCA_000156975.1.fasta	GCA_000156975.1	2144977	50.1744773953287	45.3682720141055	22.4278861731385	22.9403858409671	25.4026966256515	24.7717807696772	40	788111	535	53624.425	1.99524520671775	187301	13858	433511	0.0125744380156305	2596	ASM15697v1	Neisseria gonorrhoeae SK-93-1035	528360	OK	NA	SK-93-1035	NA	NA	NA	NA	Annotation submitted by Broad Institute	2144977	NA	Scaffold	2009-01-30	ABZQ01	26138	580567	40	NA	NA	NA	NA	NA	NA	NA	Broad Institute	PRJNA32807	SAMN02595248	2248
12	GCA_000159935.1.fasta	GCA_000159935.1	2175771	50.5260434117377	45.7123474850984	23.1388321657013	22.5735153193971	24.9758361518744	25.5502072598633	38	735416	511	57257.1315789474	2.01129450735117	191550	12465	443370	-0.0113678227940447	3295	ASM15993v1	Neisseria gonorrhoeae DGI2	528348	OK	NA	DGI2	NA	NA	NA	NA	Annotation submitted by Broad Institute	2175771	1	Scaffold	2010-03-12	ACIG01	36748	671954	38	NA	NA	NA	NA	NA	NA	NA	Broad Institute	PRJNA34705	SAMN02595308	2400
13	GCA_000163535.1.fasta	GCA_000163535.1	2158438	51.6429473535955	46.4192624481222	23.6225455630414	22.7967168850808	25.2323207801197	26.4106265734758	59	580598	530	36583.6949152542	1.99905736053814	195511	9043	449284	-0.0228163932102548	1657	ASM16353v1	Neisseria gonorrhoeae F62	528351	OK	NA	F62	NA	NA	NA	NA	Annotation submitted by Broad Institute	2158438	NA	Scaffold	2010-03-26	ADAA01	42356	506411	59	NA	NA	NA	NA	NA	NA	454	Broad Institute	PRJNA36329	SAMN02595364	2222
14	GCA_000273665.1.fasta	GCA_000273665.1	2218031	52.3914679280858	47.6085320719142	23.627893388325	23.9806386835892	26.3278556521527	26.063612275933	11	748060	3849	201639.181818182	1.99582060901089	201645	118	470914	0.00504363375697788	16	PB_Neis_gono_FA19_V1	Neisseria gonorrhoeae FA19	528352	OK	NA	FA19	NA	NA	NA	NA	NA	2218031	NA	Contig	2012-06-15	AKCG01	504917	NA	NA	NA	NA	NA	NA	NA	NA	Illumina/PacBio	Broad Institute	PRJNA32793	SAMN02595242	NA
15	GCA_000273685.1.fasta	GCA_000273685.1	2233325	52.359195370132	47.640804629868	23.9280892839152	23.7127153459528	26.1512319075817	26.2079634625502	8	1257526	607	279165.625	1.99688081723245	202538	77	474242	-0.00108350700516778	13	PB_Neis_gono_MS11_V1	Neisseria gonorrhoeae MS11	528354	OK	NA	MS11	NA	NA	NA	NA	NA	2233325	NA	Contig	2012-06-15	AKCH01	1257526	NA	NA	NA	NA	NA	NA	NA	NA	Illumina/PacBio	Broad Institute	PRJNA32795	SAMN02596923	NA
16	GCA_000695405.1.fasta	GCA_000695405.1	2151002	52.4634100758623	47.5365899241377	23.6724559065961	23.8641340175416	26.2288459053037	26.2345641705586	120	153338	206	17925.0166666667	1.98331218788462	195768	902	455556	-0.000108995302568313	14	NG-e03.04	Neisseria gonorrhoeae	485	OK	NA	e03.04	NA	NA	NA	NA	NCBI Prokaryotic Genome Annotation Pipeline (PGAP)	2151002	NA	Contig	2014-05-22	JFAZ01	46618	NA	NA	NA	NA	NA	NA	NA	NA	454	Federal Medical and Biological Agency SRI of Physical-Chemical Medicine	PRJNA236643	SAMN02644626	2359
17	GCA_000695425.1.fasta	GCA_000695425.1	2172092	52.351143505892	47.648856494108	23.8786386580311	23.7702178360769	26.2400948026143	26.1110487032778	130	207305	200	16708.4	1.9788981105812	196829	948	460330	0.0024650101352986	14	NG-i19.05	Neisseria gonorrhoeae	485	OK	NA	i19.05	NA	NA	NA	NA	NCBI Prokaryotic Genome Annotation Pipeline (PGAP)	2172092	NA	Contig	2014-05-22	JFBA01	48319	NA	NA	NA	NA	NA	NA	NA	NA	454	Federal Medical and Biological Agency SRI of Physical-Chemical Medicine	PRJNA236643	SAMN02644628	2395
18	GCA_000705675.1.fasta	GCA_000705675.1	2146656	52.4688166152378	47.5311833847622	23.6511113098699	23.8800720748923	26.4799762980189	25.988840317219	113	184158	201	18996.9557522124	1.98230056531537	196066	844	455222	0.00936053093023763	13	n01.08	Neisseria gonorrhoeae	485	OK	NA	n01.08	NA	NA	NA	NA	NCBI Prokaryotic Genome Annotation Pipeline (PGAP)	2146656	NA	Contig	2014-06-12	JIBZ01	59306	NA	NA	NA	NA	NA	NA	NA	NA	454	Federal Medical and Biological Agency SRI of Physical-Chemical Medicine	PRJNA243883	SAMN02720944	2165
19	GCA_000763255.1.fasta	GCA_000763255.1	2127483	52.4744498545934	47.5255501454066	23.4347818525459	24.0907682928606	26.9714023566816	25.5030474979119	141	151822	206	15088.5319148936	1.98161366459505	194352	1050	450783	0.0279822820980217	13	ASM76325v1	Neisseria gonorrhoeae	485	OK	NA	NG05	NA	NA	NA	NA	NCBI Prokaryotic Genome Annotation Pipeline (PGAP)	2127483	NA	Contig	2014-10-03	JPOZ01	40613	NA	NA	NA	NA	NA	NA	NA	NA	IonTorrent	Federal Medical and Biological Agency SRI of Physical-Chemical Medicine	PRJNA236643	SAMN02934149	2129
20	GCA_001025465.1.fasta	GCA_001025465.1	2126818	52.4501861466284	47.5498138533716	23.9325602848951	23.6172535684765	25.9980402648464	26.4521458817821	467	38522	200	4554.21413276231	1.97946979258177	193907	3257	450305	-0.00865784566838786	26	ASM102546v1	Neisseria gonorrhoeae SK7461	1352528	OK	NA	SK7461	NA	NA	NA	NA	NCBI Prokaryotic Genome Annotation Pipeline (PGAP)	2126818	NA	Contig	2015-06-10	ATPH01	10276	NA	NA	NA	NA	NA	NA	NA	NA	Illumina HiSeq	Read Laboratory, Emory University	PRJNA209320	SAMN02338785	2380
21	GCA_001025485.1.fasta	GCA_001025485.1	2081672	52.6397530446679	47.3602469553321	23.8619724913435	23.4982744639886	26.3007812950359	26.338971749632	655	21816	200	3178.12519083969	1.97913676946493	191722	4378	441242	-0.00072550596055625	15	ASM102548v1	Neisseria gonorrhoeae SK14515	1352523	OK	NA	SK14515	NA	NA	NA	NA	NCBI Prokaryotic Genome Annotation Pipeline (PGAP)	2081672	NA	Contig	2015-06-10	ATPM01	5794	NA	NA	NA	NA	NA	NA	NA	NA	Illumina HiSeq	Read Laboratory, Emory University	PRJNA209340	SAMN02338789	2458
22	GCA_001025525.1.fasta	GCA_001025525.1	2163931	52.443215610849	47.556784389151	23.6496450210289	23.9071393681222	26.3114212052048	26.1317944056442	441	39062	200	4906.87301587302	1.98037035115874	196744	3049	458501	0.0034251675353686	17	ASM102552v1	Neisseria gonorrhoeae SK22871	1352518	OK	NA	SK22871	NA	NA	NA	NA	NCBI Prokaryotic Genome Annotation Pipeline (PGAP)	2163931	NA	Contig	2015-06-10	ATPR01	11499	NA	NA	NA	NA	NA	NA	NA	NA	Illumina HiSeq	Read Laboratory, Emory University	PRJNA209351	SAMN02338794	2433
23	GCA_001025545.1.fasta	GCA_001025545.1	2126077	52.4209142001912	47.5790857998088	23.9390671175127	23.6400186822961	26.101829802025	26.3190843981662	455	38025	200	4672.6967032967	1.97888800675911	193594	3144	450219	-0.00414442593106017	18	ASM102554v1	Neisseria gonorrhoeae SK32402	1351774	OK	NA	SK32402	NA	NA	NA	NA	NCBI Prokaryotic Genome Annotation Pipeline (PGAP)	2126077	NA	Contig	2015-06-10	ATPX01	10294	NA	NA	NA	NA	NA	NA	NA	NA	Illumina HiSeq	Read Laboratory, Emory University	PRJNA209465	SAMN02338801	2396
24	GCA_001025585.1.fasta	GCA_001025585.1	2067266	52.5110459902112	47.4889540097888	23.6228912970077	23.866062712781	26.4627774074551	26.0482685827562	326	75668	200	6341.30674846626	1.97722350950973	189749	2503	437348	0.00789374534219281	40	ATL_2011_01_03	Neisseria gonorrhoeae ATL_2011_01_03	1351780	OK	NA	ATL_2011_01_03	NA	NA	NA	NA	NCBI Prokaryotic Genome Annotation Pipeline (PGAP)	2067266	NA	Contig	2015-06-10	ATQD01	16400	NA	NA	NA	NA	NA	NA	NA	NA	Illumina HiSeq	Read Laboratory, Emory University	PRJNA209479	SAMN02338806	2241
25	GCA_001025595.1.fasta	GCA_001025595.1	2116476	52.5687510749	47.428886507572	23.7703144283233	23.6585720792487	26.1893354802984	26.3794155946016	304	67044	202	6962.09210526316	1.97872709414986	194182	2132	448399	-0.0036158385051298	21	ASM102559v1	Neisseria gonorrhoeae ATL_2011_01-21	1351784	OK	NA	ATL_2011_01-21	NA	NA	NA	NA	NCBI Prokaryotic Genome Annotation Pipeline (PGAP)	2116476	NA	Scaffold	2015-06-10	ATQI01	19424	19424	304	NA	NA	NA	NA	NA	NA	Illumina HiSeq	Read Laboratory, Emory University	PRJNA209497	SAMN02338810	2344
26	GCA_001025615.1.fasta	GCA_001025615.1	2089693	52.6226579693764	47.3763849522394	23.8684821167511	23.5079028354883	25.9999435323753	26.622714437001	260	108234	200	8037.28076923077	1.97750532766507	192490	1819	442783	-0.0118346531448131	18	ASM102561v1	Neisseria gonorrhoeae ATL_2011_05-13	1351787	OK	NA	ATL_2011_05-13	NA	NA	NA	NA	NCBI Prokaryotic Genome Annotation Pipeline (PGAP)	2089693	NA	Scaffold	2015-06-10	ATQL01	23563	23563	260	NA	NA	NA	NA	NA	NA	Illumina HiSeq	Read Laboratory, Emory University	PRJNA209501	SAMN02338813	2303
27	GCA_001025645.1.fasta	GCA_001025645.1	2098794	52.4574112561785	47.5425887438215	23.7733669907575	23.7692217530639	26.3346950677389	26.1227161884397	342	75670	200	6136.82456140351	1.97892858248732	191678	2381	444116	0.00404097103198705	18	ASM102564v1	Neisseria gonorrhoeae MIA_2011_02_02	1351788	OK	NA	MIA_2011_02_02	NA	NA	NA	NA	NCBI Prokaryotic Genome Annotation Pipeline (PGAP)	2098794	NA	Contig	2015-06-10	ATQM01	16521	NA	NA	NA	NA	NA	NA	NA	NA	Illumina HiSeq	Read Laboratory, Emory University	PRJNA209502	SAMN02338814	2301
28	GCA_001025655.1.fasta	GCA_001025655.1	2133350	52.4192935992688	47.5797689080554	23.9133756767525	23.6663932313029	26.388590714135	26.0307028851337	252	66202	202	8465.6746031746	1.9771155711554	194256	1759	451985	0.00682740656021216	17	ASM102565v1	Neisseria gonorrhoeae MIA_2011_05-15	1351792	OK	NA	MIA_2011_05-15	NA	NA	NA	NA	NCBI Prokaryotic Genome Annotation Pipeline (PGAP)	2133350	NA	Scaffold	2015-06-10	ATQQ01	23002	23002	252	NA	NA	NA	NA	NA	NA	Illumina HiSeq	Read Laboratory, Emory University	PRJNA209510	SAMN02338817	2354
29	GCA_001025685.1.fasta	GCA_001025685.1	2118007	52.5074279735619	47.4916277424957	23.767485187726	23.7241425547696	26.3112917001691	26.1961362733929	285	64261	201	7431.60350877193	1.97681933784483	193753	2077	448660	0.00219312640554769	41	ASM102568v1	Neisseria gonorrhoeae NOR_2011_03-06	1351794	OK	NA	NOR_2011_03-06	NA	NA	NA	NA	NCBI Prokaryotic Genome Annotation Pipeline (PGAP)	2118007	NA	Scaffold	2015-06-10	ATQS01	20969	20969	285	NA	NA	NA	NA	NA	NA	Illumina HiSeq	Read Laboratory, Emory University	PRJNA209514	SAMN02338820	2304
30	GCA_001025705.1.fasta	GCA_001025705.1	2071375	52.5913946050329	47.408122623861	23.5313740872609	23.8767485366001	26.6663930963732	25.9250015086597	338	41824	200	6128.32840236686	1.97884623724849	190358	2414	438247	0.0140972034166694	15	ASM102570v1	Neisseria gonorrhoeae MU_NG4	1351799	OK	NA	MU_NG4	NA	NA	NA	NA	NCBI Prokaryotic Genome Annotation Pipeline (PGAP)	2071375	NA	Scaffold	2015-06-10	ATQX01	15382	16013	338	NA	NA	NA	NA	NA	NA	Illumina HiSeq	Read Laboratory, Emory University	PRJNA209616	SAMN02338825	2263
31	GCA_001025715.1.fasta	GCA_001025715.1	2096447	52.399321327942	47.5997246770369	23.7309123483685	23.8688123286685	26.2351015790049	26.1642197489371	339	47212	200	6184.20943952802	1.9781832596008	190876	2458	443582	0.00135272420083685	40	ASM102571v1	Neisseria gonorrhoeae MU_NG15	1351807	OK	NA	MU_NG15	NA	NA	NA	NA	NCBI Prokaryotic Genome Annotation Pipeline (PGAP)	2096447	NA	Scaffold	2015-06-10	ATRE01	16412	16412	339	NA	NA	NA	NA	NA	NA	Illumina HiSeq	Read Laboratory, Emory University	PRJNA209640	SAMN02338832	2284
32	GCA_001025745.1.fasta	GCA_001025745.1	2308735	51.7268547494624	48.2731452505376	24.1497183522578	24.1234268982798	25.7959878461582	25.9308669033042	595	95696	200	3880.2268907563	1.97704090456669	203392	4014	487024	-0.00260752481084139	22	ASM102574v1	Neisseria gonorrhoeae SK708	1352531	OK	NA	SK708	NA	NA	NA	NA	NCBI Prokaryotic Genome Annotation Pipeline (PGAP)	2308735	NA	Contig	2015-06-10	ATPE01	8492	NA	NA	NA	NA	NA	NA	NA	NA	Illumina HiSeq	Read Laboratory, Emory University	PRJNA209312	SAMN02338782	2584
33	GCA_001025765.1.fasta	GCA_001025765.1	2063365	52.6624227899572	47.3375772100428	23.5295257988771	23.8080514111657	26.5629202782833	26.0995025116739	442	38438	201	4668.24660633484	1.97986524982484	190375	3188	437177	0.00879978060367124	19	ASM102576v1	Neisseria gonorrhoeae SK7842	1352527	OK	NA	SK7842	NA	NA	NA	NA	NCBI Prokaryotic Genome Annotation Pipeline (PGAP)	2063365	NA	Contig	2015-06-10	ATPI01	10199	NA	NA	NA	NA	NA	NA	NA	NA	Illumina HiSeq	Read Laboratory, Emory University	PRJNA209333	SAMN02338786	2311
34	GCA_001025775.1.fasta	GCA_001025775.1	2119685	52.4526049861182	47.5473950138818	23.8790197600115	23.6683752538703	25.9275316851325	26.5250733009858	444	38408	200	4774.06531531532	1.97849793768726	193268	3118	448913	-0.0113920293570059	17	ASM102577v1	Neisseria gonorrhoeae SK8976	1352526	OK	NA	SK8976	NA	NA	NA	NA	NCBI Prokaryotic Genome Annotation Pipeline (PGAP)	2119685	NA	Contig	2015-06-10	ATPJ01	10771	NA	NA	NA	NA	NA	NA	NA	NA	Illumina HiSeq	Read Laboratory, Emory University	PRJNA209334	SAMN02729277	2355
35	GCA_001025825.1.fasta	GCA_001025825.1	2080098	52.6492501795588	47.3507498204412	23.4400494592082	23.910700361233	26.3620752483777	26.2871749311811	430	43963	202	4837.43720930233	1.97918645934427	191842	2974	440695	0.00142262837440511	18	ASM102582v1	Neisseria gonorrhoeae SK16259	1352521	OK	NA	SK16259	NA	NA	NA	NA	NCBI Prokaryotic Genome Annotation Pipeline (PGAP)	2080098	NA	Contig	2015-06-10	ATPO01	11051	NA	NA	NA	NA	NA	NA	NA	NA	Illumina HiSeq	Read Laboratory, Emory University	PRJNA209343	SAMN02338791	2334
36	GCA_001025835.1.fasta	GCA_001025835.1	2077631	52.644141332123	47.355858667877	23.5887412153554	23.7671174525216	26.3648838508859	26.279257481237	488	31597	201	4257.44057377049	1.97994891977518	191502	3335	440152	0.00162651279861685	18	ASM102583v1	Neisseria gonorrhoeae SK16942	1352520	OK	NA	SK16942	NA	NA	NA	NA	NCBI Prokaryotic Genome Annotation Pipeline (PGAP)	2077631	NA	Contig	2015-06-10	ATPP01	8779	NA	NA	NA	NA	NA	NA	NA	NA	Illumina HiSeq	Read Laboratory, Emory University	PRJNA209345	SAMN02338792	2368
37	GCA_001025865.1.fasta	GCA_001025865.1	2068300	52.6820093796838	47.3179906203162	23.6266982546052	23.691292365711	26.3689986945801	26.3130106851037	465	36832	201	4447.95698924731	1.98036379422262	190950	3223	438164	0.00106275387244387	17	ASM102586v1	Neisseria gonorrhoeae SK29471	1352513	OK	NA	SK29471	NA	NA	NA	NA	NCBI Prokaryotic Genome Annotation Pipeline (PGAP)	2068300	NA	Contig	2015-06-10	ATPW01	8779	NA	NA	NA	NA	NA	NA	NA	NA	Illumina HiSeq	Read Laboratory, Emory University	PRJNA209376	SAMN02338799	2356
38	GCA_001025875.1.fasta	GCA_001025875.1	2289322	51.9498786103484	47.9216990882017	24.1416017493389	23.7800973388628	25.6564170527344	26.293461557614	80	497021	206	28616.525	1.97268068381233	203947	563	485269	-0.0122626755234171	15	ASM102587v1	Neisseria gonorrhoeae SK33414	1351775	OK	NA	SK33414	NA	NA	NA	NA	NCBI Prokaryotic Genome Annotation Pipeline (PGAP)	2289322	NA	Scaffold	2015-06-10	ATPY01	15013	422076	80	NA	NA	NA	NA	NA	NA	Illumina HiSeq	Read Laboratory, Emory University	PRJNA209466	SAMN02338802	2478
39	GCA_001025915.1.fasta	GCA_001025915.1	2099736	52.4043022551406	47.594745244164	23.8630475450247	23.7316976991393	26.3112124571851	26.0930897979556	341	40787	200	6157.58357771261	1.97812205429803	191245	2394	444281	0.00416230442622001	24	ASM102591v1	Neisseria gonorrhoeae ALB_2011_04_03	1351779	OK	NA	ALB_2011_04_03	NA	NA	NA	NA	NCBI Prokaryotic Genome Annotation Pipeline (PGAP)	2099736	NA	Scaffold	2015-06-10	ATQC01	16313	16313	341	NA	NA	NA	NA	NA	NA	Illumina HiSeq	Read Laboratory, Emory University	PRJNA209477	SAMN02338805	2296
40	GCA_001025955.1.fasta	GCA_001025955.1	2131069	52.4002273037616	47.5997726962384	23.765490465114	23.8342822311244	26.3651247331738	26.0351025705878	337	40332	201	6323.646884273	1.97923489135854	193436	2345	451032	0.00629810555349093	12	ASM102595v1	Neisseria gonorrhoeae ATL_2011_01_08	1351782	OK	NA	ATL_2011_01_08	NA	NA	NA	NA	NCBI Prokaryotic Genome Annotation Pipeline (PGAP)	2131069	NA	Contig	2015-06-10	ATQG01	16129	NA	NA	NA	NA	NA	NA	NA	NA	Illumina HiSeq	Read Laboratory, Emory University	PRJNA209492	SAMN02338808	2317
41	GCA_001025985.1.fasta	GCA_001025985.1	2122150	52.385505265886	47.6140235138892	23.7785736163796	23.8354498975096	26.3694837782438	26.0160214876422	277	47562	200	7661.19133574007	1.97805658382007	193072	1939	449440	0.00674732998770351	13	ASM102598v1	Neisseria gonorrhoeae ATL_2011_01-25	1351785	OK	NA	ATL_2011_01-25	NA	NA	NA	NA	NCBI Prokaryotic Genome Annotation Pipeline (PGAP)	2122150	NA	Scaffold	2015-06-10	ATQJ01	19566	19566	277	NA	NA	NA	NA	NA	NA	Illumina HiSeq	Read Laboratory, Emory University	PRJNA209498	SAMN02338811	2330
42	GCA_001025995.1.fasta	GCA_001025995.1	2167228	52.4246641331692	47.5748744479123	23.9766189805595	23.5982554673528	26.015306188366	26.4093579448032	288	64364	202	7525.09722222222	1.97996484022026	196771	2035	459426	-0.00751653373374582	16	ASM102599v1	Neisseria gonorrhoeae MIA_2011_03-10	1351790	OK	NA	MIA_2011_03-10	NA	NA	NA	NA	NCBI Prokaryotic Genome Annotation Pipeline (PGAP)	2167228	NA	Scaffold	2015-06-10	ATQO01	23326	23326	288	NA	NA	NA	NA	NA	NA	Illumina HiSeq	Read Laboratory, Emory University	PRJNA209507	SAMN02338816	2375
43	GCA_001026025.1.fasta	GCA_001026025.1	2130347	52.4462916135259	47.5518307580878	23.8972336431577	23.6545971149301	26.20840642393	26.2378851895959	445	35284	200	4787.29662921348	1.98003475440464	194292	3082	451038	-0.000562075310931465	24	ASM102602v1	Neisseria gonorrhoeae MIA_2011_05-16	1351793	OK	NA	MIA_2011_05-16	NA	NA	NA	NA	NCBI Prokaryotic Genome Annotation Pipeline (PGAP)	2130347	NA	Scaffold	2015-06-10	ATQR01	11291	11291	445	NA	NA	NA	NA	NA	NA	Illumina HiSeq	Read Laboratory, Emory University	PRJNA209512	SAMN02338818	2407
44	GCA_001026035.1.fasta	GCA_001026035.1	2105335	52.4376880638948	47.5623119361052	23.8930621492542	23.669249786851	26.3584655173642	26.0792225465306	346	75684	200	6084.78323699422	1.97883187042245	192057	2418	445493	0.00532523421881916	18	ASM102603v1	Neisseria gonorrhoeae NYC_2011_05_13	1351796	OK	NA	NYC_2011_05_13	NA	NA	NA	NA	NCBI Prokaryotic Genome Annotation Pipeline (PGAP)	2105335	NA	Contig	2015-06-10	ATQU01	16414	NA	NA	NA	NA	NA	NA	NA	NA	Illumina HiSeq	Read Laboratory, Emory University	PRJNA209522	SAMN02338822	2304
45	GCA_001026065.1.fasta	GCA_001026065.1	2135090	52.4037862572538	47.5948086497525	23.6882754356959	23.9065332140565	26.3527064432881	26.0510798139657	279	67498	200	7652.6523297491	1.97906812357471	194253	1960	452392	0.00575581748695996	17	ASM102606v1	Neisseria gonorrhoeae MU_NG5	1351800	OK	NA	MU_NG5	NA	NA	NA	NA	NCBI Prokaryotic Genome Annotation Pipeline (PGAP)	2135090	NA	Scaffold	2015-06-10	ATQY01	20391	20391	279	NA	NA	NA	NA	NA	NA	Illumina HiSeq	Read Laboratory, Emory University	PRJNA209631	SAMN02338826	2337
46	GCA_001026085.1.fasta	GCA_001026085.1	2048499	52.6172578068137	47.3822540308782	23.8387717055268	23.5434823253514	26.0494635340315	26.5677942727822	339	41856	201	6042.76991150443	1.97843398859712	188822	2387	433516	-0.00985096450015959	17	ASM102608v1	Neisseria gonorrhoeae MU_NG8	1351803	OK	NA	MU_NG8	NA	NA	NA	NA	NCBI Prokaryotic Genome Annotation Pipeline (PGAP)	2048499	NA	Scaffold	2015-06-10	ATRA01	14800	14800	339	NA	NA	NA	NA	NA	NA	Illumina HiSeq	Read Laboratory, Emory University	PRJNA209635	SAMN02338828	2228
47	GCA_001026105.1.fasta	GCA_001026105.1	2094260	52.4150296524787	47.5844928518904	23.8133756076132	23.7711172442772	26.3990621985809	26.0159674538978	353	40779	200	5932.74787535411	1.97768718688994	190810	2469	443027	0.00730887203962432	17	ASM102610v1	Neisseria gonorrhoeae MU_NG12	1351805	OK	NA	MU_NG12	NA	NA	NA	NA	NCBI Prokaryotic Genome Annotation Pipeline (PGAP)	2094260	NA	Scaffold	2015-06-10	ATRC01	16195	16195	353	NA	NA	NA	NA	NA	NA	Illumina HiSeq	Read Laboratory, Emory University	PRJNA209638	SAMN02338830	2279
48	GCA_001026145.1.fasta	GCA_001026145.1	2165498	52.4031885506244	47.5968114493756	23.6668424537912	23.9299689955844	26.4797750909952	25.9234134596291	501	42015	200	4322.35129740519	1.9797727585227	196489	3450	458926	0.0106169423417549	18	ASM102614v1	Neisseria gonorrhoeae SK1902	1352530	OK	NA	SK1902	NA	NA	NA	NA	NCBI Prokaryotic Genome Annotation Pipeline (PGAP)	2165498	NA	Contig	2015-06-10	ATPF01	8975	NA	NA	NA	NA	NA	NA	NA	NA	Illumina HiSeq	Read Laboratory, Emory University	PRJNA209316	SAMN02338783	2446
49	GCA_001026165.1.fasta	GCA_001026165.1	2063943	52.7123568819488	47.2876431180512	23.6520097696496	23.6356333484016	26.425148368923	26.2872085130258	435	38458	201	4744.69655172414	1.98044816554766	190812	3138	437301	0.00261684098485873	23	ASM102616v1	Neisseria gonorrhoeae SK6987	1352529	OK	NA	SK6987	NA	NA	NA	NA	NCBI Prokaryotic Genome Annotation Pipeline (PGAP)	2063943	NA	Contig	2015-06-10	ATPG01	10975	NA	NA	NA	NA	NA	NA	NA	NA	Illumina HiSeq	Read Laboratory, Emory University	PRJNA209319	SAMN02338784	2310
50	GCA_001026175.1.fasta	GCA_001026175.1	2069722	52.6956277219839	47.3043722780161	23.6916358815338	23.6127363964822	26.3719958525831	26.3236318694008	461	38467	200	4489.63557483731	1.97850943609328	191085	3280	438364	0.00091779878659852	27	ASM102617v1	Neisseria gonorrhoeae SK29344	1352514	OK	NA	SK29344	NA	NA	NA	NA	NCBI Prokaryotic Genome Annotation Pipeline (PGAP)	2069722	NA	Contig	2015-06-10	ATPV01	10917	NA	NA	NA	NA	NA	NA	NA	NA	Illumina HiSeq	Read Laboratory, Emory University	PRJNA209375	SAMN02338798	2300
51	GCA_001026185.1.fasta	GCA_001026185.1	2073698	52.6350027824688	47.3649972175312	23.7615120427372	23.603485174794	26.1404505381208	26.494552244348	417	36843	200	4972.896882494	1.98011667905745	191110	2894	439217	-0.00672749477549518	15	ASM102618v1	Neisseria gonorrhoeae SK28355	1352515	OK	NA	SK28355	NA	NA	NA	NA	NCBI Prokaryotic Genome Annotation Pipeline (PGAP)	2073698	NA	Contig	2015-06-10	ATPU01	10556	NA	NA	NA	NA	NA	NA	NA	NA	Illumina HiSeq	Read Laboratory, Emory University	PRJNA209373	SAMN02338797	2323
52	GCA_001026225.1.fasta	GCA_001026225.1	2132487	52.406181139674	47.593818860326	24.0268287684755	23.5669900918505	26.1449659482098	26.2612151914642	490	37889	201	4352.01428571429	1.97808649093474	193972	3334	451650	-0.00221823534412177	16	ASM102622v1	Neisseria gonorrhoeae SK36809	1351776	OK	NA	SK36809	NA	NA	NA	NA	NCBI Prokaryotic Genome Annotation Pipeline (PGAP)	2132487	NA	Contig	2015-06-10	ATPZ01	10295	NA	NA	NA	NA	NA	NA	NA	NA	Illumina HiSeq	Read Laboratory, Emory University	PRJNA209468	SAMN02338800	2406
53	GCA_001026245.1.fasta	GCA_001026245.1	2127021	52.4816633216127	47.5183366783873	23.5306092417517	23.9877274366356	26.1967324253028	26.2849308963099	450	38764	200	4726.71333333333	1.97959081158883	194055	3095	450617	-0.00168055784487269	15	ASM102624v1	Neisseria gonorrhoeae SK39420	1351777	OK	NA	SK39420	NA	NA	NA	NA	NCBI Prokaryotic Genome Annotation Pipeline (PGAP)	2127021	NA	Contig	2015-06-10	ATQA01	10492	NA	NA	NA	NA	NA	NA	NA	NA	Illumina HiSeq	Read Laboratory, Emory University	PRJNA209470	SAMN02338803	2380
54	GCA_001026275.1.fasta	GCA_001026275.1	2071797	52.5921217184888	47.4073956087397	23.6329621097048	23.7744334990349	26.3329853262651	26.2591363922238	329	40775	202	6297.25531914894	1.97820812451828	190350	2364	438391	0.00140418244459913	28	ASM102627v1	Neisseria gonorrhoeae ALB_2011_03_03	1351778	OK	NA	ALB_2011_03_03	NA	NA	NA	NA	NCBI Prokaryotic Genome Annotation Pipeline (PGAP)	2071797	NA	Scaffold	2015-06-10	ATQB01	15468	15468	329	NA	NA	NA	NA	NA	NA	Illumina HiSeq	Read Laboratory, Emory University	PRJNA209476	SAMN02338804	2280
55	GCA_001026305.1.fasta	GCA_001026305.1	2136691	52.4476398318709	47.5523601681291	23.6119307845636	23.9404293835655	26.6558898783212	25.7917499535497	314	54932	200	6804.74840764331	1.97746716907671	194764	2159	452738	0.016476240447457	13	ASM102630v1	Neisseria gonorrhoeae ATL_2011_05-08	1351786	OK	NA	ATL_2011_05-08	NA	NA	NA	NA	NCBI Prokaryotic Genome Annotation Pipeline (PGAP)	2136691	NA	Contig	2015-06-10	ATQK01	21033	NA	NA	NA	NA	NA	NA	NA	NA	Illumina HiSeq	Read Laboratory, Emory University	PRJNA209499	SAMN02338812	2375
56	GCA_001026335.1.fasta	GCA_001026335.1	2125874	52.3897465230771	47.6097830821582	23.8891862829123	23.7205967992459	26.2344334612494	26.1553130618277	270	99421	200	7873.60740740741	1.97898475769742	193310	1872	450284	0.0015102268033833	16	ASM102633v1	Neisseria gonorrhoeae MIA_2011_05-10	1351791	OK	NA	MIA_2011_05-10	NA	NA	NA	NA	NCBI Prokaryotic Genome Annotation Pipeline (PGAP)	2125874	NA	Scaffold	2015-06-10	ATQP01	20145	20145	270	NA	NA	NA	NA	NA	NA	Illumina HiSeq	Read Laboratory, Emory University	PRJNA209508	SAMN02338819	2336
57	GCA_001026345.1.fasta	GCA_001026345.1	2101796	52.4290178494963	47.5705063669357	23.7435507537363	23.8269556131994	26.3808666492847	26.0481512002116	339	40791	200	6199.98820058997	1.97816706580805	191681	2373	444885	0.00634601720040182	23	ASM102634v1	Neisseria gonorrhoeae NYC_2011_05_07	1351795	OK	NA	NYC_2011_05_07	NA	NA	NA	NA	NCBI Prokaryotic Genome Annotation Pipeline (PGAP)	2101796	NA	Scaffold	2015-06-10	ATQT01	16313	16313	339	NA	NA	NA	NA	NA	NA	Illumina HiSeq	Read Laboratory, Emory University	PRJNA209517	SAMN02338821	2308
58	GCA_001026385.1.fasta	GCA_001026385.1	2126824	52.2766810982009	47.7233189017991	23.6974474615671	24.025871440232	26.0503454916815	26.2263356065194	349	37733	203	6094.05157593123	1.97829956669171	192495	2520	449832	-0.00336651277664899	31	ASM102638v1	Neisseria gonorrhoeae MU_NG1	1351797	OK	NA	MU_NG1	NA	NA	NA	NA	NCBI Prokaryotic Genome Annotation Pipeline (PGAP)	2126824	NA	Contig	2015-06-10	ATQV01	15488	NA	NA	NA	NA	NA	NA	NA	NA	Illumina HiSeq	Read Laboratory, Emory University	PRJNA209596	SAMN02338823	2312
59	GCA_001026395.1.fasta	GCA_001026395.1	2036377	52.6405474035505	47.3589615282435	23.3672841521978	23.9916773760458	26.4905270487734	26.1500203547771	322	41827	200	6324.15217391304	1.9777170211015	187907	2278	430841	0.00646852494496065	18	ASM102639v1	Neisseria gonorrhoeae MU_NG3	1351798	OK	NA	MU_NG3	NA	NA	NA	NA	NCBI Prokaryotic Genome Annotation Pipeline (PGAP)	2036377	NA	Scaffold	2015-06-10	ATQW01	16402	16402	322	NA	NA	NA	NA	NA	NA	Illumina HiSeq	Read Laboratory, Emory University	PRJNA209599	SAMN02338824	2213
60	GCA_001026415.1.fasta	GCA_001026415.1	2153481	52.3039673904715	47.6951038806472	23.6005797125677	24.0945241680795	26.1237039008006	26.1802634896709	297	60685	200	7250.77777777778	1.97760548762359	195047	2083	455956	-0.00108136326347971	28	ASM102641v1	Neisseria gonorrhoeae MU_NG6	1351801	OK	NA	MU_NG6	NA	NA	NA	NA	NCBI Prokaryotic Genome Annotation Pipeline (PGAP)	2153481	NA	Scaffold	2015-06-10	ATQZ01	19434	19434	297	NA	NA	NA	NA	NA	NA	Illumina HiSeq	Read Laboratory, Emory University	PRJNA209633	SAMN02338827	2375
61	GCA_001026465.1.fasta	GCA_001026465.1	2092477	52.4050204613958	47.5949795386042	23.7295320330881	23.8654475055162	26.2677678177586	26.1372526436372	342	40779	200	6118.35380116959	1.97762590473542	190590	2435	442720	0.00249050898124406	22	ASM102646v1	Neisseria gonorrhoeae MU_NG14	1351806	OK	NA	MU_NG14	NA	NA	NA	NA	NCBI Prokaryotic Genome Annotation Pipeline (PGAP)	2092477	NA	Contig	2015-06-10	ATRD01	14234	NA	NA	NA	NA	NA	NA	NA	NA	Illumina HiSeq	Read Laboratory, Emory University	PRJNA209639	SAMN02338831	2291
62	GCA_001026475.1.fasta	GCA_001026475.1	2074063	52.611227334946	47.388772665054	23.4889682714556	23.8998043935985	26.722139105707	25.8890882292389	336	40784	200	6172.80654761905	1.97686435680296	190586	2431	438936	0.0158340893886491	33	ASM102647v1	Neisseria gonorrhoeae MU_NG18	1351809	OK	NA	MU_NG18	NA	NA	NA	NA	NCBI Prokaryotic Genome Annotation Pipeline (PGAP)	2074063	NA	Contig	2015-06-10	ATRG01	16678	NA	NA	NA	NA	NA	NA	NA	NA	Illumina HiSeq	Read Laboratory, Emory University	PRJNA209642	SAMN02338834	2268
63	GCA_001026485.1.fasta	GCA_001026485.1	2092278	52.4452295536253	47.5547704463747	23.7743741510449	23.7803962953298	26.2305965077299	26.2146330458954	342	37524	200	6117.77192982456	1.97786202091247	190816	2391	442563	0.00030438348674023	14	ASM102648v1	Neisseria gonorrhoeae MU_NG23	1351814	OK	NA	MU_NG23	NA	NA	NA	NA	NCBI Prokaryotic Genome Annotation Pipeline (PGAP)	2092278	NA	Contig	2015-06-10	ATRK01	16046	NA	NA	NA	NA	NA	NA	NA	NA	Illumina HiSeq	Read Laboratory, Emory University	PRJNA209654	SAMN02338839	2286
64	GCA_001026535.1.fasta	GCA_001026535.1	2069705	52.690407570161	47.309592429839	23.6327882476005	23.6768041822385	26.4906351388241	26.1997724313368	436	44824	201	4747.02981651376	1.98049596299364	191138	3036	438420	0.0055202212490005	17	ASM102653v1	Neisseria gonorrhoeae SK12684	1352525	OK	NA	SK12684	NA	NA	NA	NA	NCBI Prokaryotic Genome Annotation Pipeline (PGAP)	2069705	NA	Contig	2015-06-10	ATPK01	10281	NA	NA	NA	NA	NA	NA	NA	NA	Illumina HiSeq	Read Laboratory, Emory University	PRJNA209335	SAMN02338787	2348
65	GCA_001026555.1.fasta	GCA_001026555.1	2115016	52.4027714211145	47.5972285788855	23.7225628553165	23.874665723569	26.2405107100845	26.1622607110301	456	32615	200	4638.19298245614	1.97947179204494	192586	3145	447796	0.00149324161551602	16	NGCH811	Neisseria gonorrhoeae CH811	1352533	OK	NA	CH811	NA	NA	NA	NA	NCBI Prokaryotic Genome Annotation Pipeline (PGAP)	2115016	NA	Contig	2015-06-10	ATKL01	10546	NA	NA	NA	NA	NA	NA	NA	NA	Illumina HiSeq	Read Laboratory, Emory University	PRJNA209307	SAMN02324810	2305
66	GCA_001026565.1.fasta	GCA_001026565.1	2085699	52.5556659901549	47.4433750987079	23.7275848528479	23.71579024586	26.2572403784055	26.2984256117493	320	50631	200	6517.809375	1.98071723048293	191098	2287	441215	-0.000783649727729652	19	ASM102656v1	Neisseria gonorrhoeae MU_NG17	1351808	OK	NA	MU_NG17	NA	NA	NA	NA	NCBI Prokaryotic Genome Annotation Pipeline (PGAP)	2085699	NA	Scaffold	2015-06-10	ATRF01	16038	16038	320	NA	NA	NA	NA	NA	NA	Illumina HiSeq	Read Laboratory, Emory University	PRJNA209641	SAMN02338833	2256
67	GCA_001026615.1.fasta	GCA_001026615.1	2128181	52.4125532555737	47.5874467444263	23.7235460705645	23.8639006738619	26.2347986378978	26.1777546176758	330	40784	200	6449.03333333333	1.97910091572579	193271	2398	450397	0.00108836560477801	26	ASM102661v1	Neisseria gonorrhoeae MU_NG26	1351816	OK	NA	MU_NG26	NA	NA	NA	NA	NCBI Prokaryotic Genome Annotation Pipeline (PGAP)	2128181	NA	Contig	2015-06-10	ATRM01	16275	NA	NA	NA	NA	NA	NA	NA	NA	Illumina HiSeq	Read Laboratory, Emory University	PRJNA209659	SAMN02338841	2315
68	GCA_001026625.1.fasta	GCA_001026625.1	2047123	52.6185773888526	47.3809341207148	23.5964815011116	23.7844526196032	26.4472628171341	26.1713145717185	323	41828	200	6337.84210526316	1.97843564991639	188737	2288	433159	0.00524431216329491	18	ASM102662v1	Neisseria gonorrhoeae MU_NG19	1351810	OK	NA	MU_NG19	NA	NA	NA	NA	NCBI Prokaryotic Genome Annotation Pipeline (PGAP)	2047123	NA	Scaffold	2015-06-10	ATRH01	16038	16038	323	NA	NA	NA	NA	NA	NA	Illumina HiSeq	Read Laboratory, Emory University	PRJNA209647	SAMN02338835	2234
69	GCA_001026655.1.fasta	GCA_001026655.1	2018629	52.6530135057012	47.34550033711	23.7700934644256	23.5754068726844	26.2330522349575	26.4199612707437	439	27243	204	4598.2437357631	1.97804326385147	186397	3081	426779	-0.00354982598984452	16	ASM102665v1	Neisseria gonorrhoeae MU_NG20	1351811	OK	NA	MU_NG20	NA	NA	NA	NA	NCBI Prokaryotic Genome Annotation Pipeline (PGAP)	2018629	NA	Scaffold	2015-06-10	ATRI01	9066	9066	439	NA	NA	NA	NA	NA	NA	Illumina HiSeq	Read Laboratory, Emory University	PRJNA209648	SAMN02338836	2248
70	GCA_001039435.1.fasta	GCA_001039435.1	2124678	52.5149693271169	47.4850306728831	23.7159230716372	23.7691076012459	26.1754016373305	26.3395676897864	220	97833	200	9657.62727272727	1.97987145065851	194421	1634	450339	-0.00312608108810556	19	ASM103943v1	Neisseria gonorrhoeae	485	OK	NA	NG_869	NA	NA	NA	NA	NCBI Prokaryotic Genome Annotation Pipeline (PGAP)	2124678	3	Scaffold	2015-06-25	LFJW01	30104	30104	220	NA	NA	NA	NA	NA	NA	Illumina HiSeq	UNIVERSITY OF MALAYA	PRJNA287475	SAMN03782447	2349
71	GCA_001047225.1.fasta	GCA_001047225.1	2232367	52.3849349143756	47.6150650856244	23.6562357354324	23.958829350192	26.2287966091597	26.1561383052159	1	2232367	2232367	2232367	1.9983435934524	202758	19	474036	0.00138700762084581	19	ASM104722v1	Neisseria gonorrhoeae	485	OK	NA	FA19	NA	NA	NA	NA	Annotation submitted by Centers for Disease Control and Prevention	2232367	1	Complete Genome	2015-07-07	NA	2232367	2232367	1	NA	NA	NA	NA	NA	NA	PacBio	Centers for Disease Control and Prevention	PRJNA278367	SAMN03459415	2289
72	GCA_001047275.1.fasta	GCA_001047275.1	2173235	52.597119041429	47.402880958571	23.4252623393236	23.9776186192473	26.5709874909984	26.0261315504306	1	2173235	2173235	2173235	1.99796577660006	199630	20	461544	0.010359045333618	20	ASM104727v1	Neisseria gonorrhoeae	485	OK	NA	35/02	NA	NA	NA	NA	Annotation submitted by Centers for Disease Control and Prevention	2173235	1	Complete Genome	2015-07-07	NA	2173235	2173235	1	NA	NA	NA	NA	NA	NA	PacBio	Centers for Disease Control and Prevention	PRJNA278367	SAMN03459417	2228
73	GCA_001083105.1.fasta	GCA_001083105.1	2146071	52.3934669449426	47.6063932647149	23.8724627470387	23.7339305176763	26.2605477637972	26.1329191811455	76	207704	312	28237.7763157895	1.98904736773259	195172	639	454920	0.002435963681996	22	8727_8#53	Neisseria gonorrhoeae	485	OK	NA	GCGS149	NA	NA	NA	NA	Annotation submitted by SC	2146071	NA	Contig	2015-07-16	CQJJ01	51489	NA	NA	NA	NA	NA	NA	NA	NA	NA	SC	PRJEB2999	SAMEA1690358	2155
74	GCA_001083545.1.fasta	GCA_001083545.1	2146520	52.3958779792408	47.6037959115219	23.7798855822447	23.8239103292772	26.0950282317425	26.3008497474983	80	207768	358	26831.5	1.98780623087403	195295	639	455064	-0.00392820053205878	17	8727_8#23	Neisseria gonorrhoeae	485	OK	NA	GCGS119	NA	NA	NA	NA	Annotation submitted by SC	2146520	NA	Contig	2015-07-16	CQMM01	67283	NA	NA	NA	NA	NA	NA	NA	NA	NA	SC	PRJEB2999	SAMEA1690378	2154
75	GCA_001083925.1.fasta	GCA_001083925.1	2147335	52.5033122451783	47.4965480467649	23.7131607317908	23.7833873149741	26.1496692411757	26.3536430040026	81	173091	364	26510.3086419753	1.98634343396514	196297	716	455289	-0.00388496942582284	23	8289_2#40	Neisseria gonorrhoeae	485	OK	NA	GCGS040	NA	NA	NA	NA	Annotation submitted by SC	2147335	NA	Contig	2015-07-16	CQLY01	58084	NA	NA	NA	NA	NA	NA	NA	NA	NA	SC	PRJEB2999	SAMEA1690366	2149
76	GCA_001084085.1.fasta	GCA_001084085.1	2145485	52.3680193522677	47.6317009906851	24.0858826792077	23.5458183114774	26.1384255774335	26.2295937748341	77	207777	317	27863.4415584416	1.98828144569083	195000	619	454776	-0.00174091360582726	17	8289_2#5	Neisseria gonorrhoeae	485	OK	NA	GCGS005	NA	NA	NA	NA	Annotation submitted by SC	2145485	NA	Contig	2015-07-16	CQOF01	59082	NA	NA	NA	NA	NA	NA	NA	NA	NA	SC	PRJEB2999	SAMEA1690501	2156
77	GCA_001084125.1.fasta	GCA_001084125.1	2145042	52.3973423364205	47.6021914722416	23.790443264048	23.8117482081936	26.4812996668597	25.9160426695608	79	207770	389	27152.4303797468	1.98703520521758	195221	656	454710	0.0107878944254389	24	8727_8#64	Neisseria gonorrhoeae	485	OK	NA	GCGS160	NA	NA	NA	NA	Annotation submitted by SC	2145042	NA	Contig	2015-07-16	CQLL01	59099	NA	NA	NA	NA	NA	NA	NA	NA	NA	SC	PRJEB2999	SAMEA1690369	2149
78	GCA_001084345.1.fasta	GCA_001084345.1	2144393	52.3943139154064	47.6056394513506	23.6887548131336	23.916884638217	26.4596554829269	25.9346584324795	79	207780	300	27144.2151898734	1.98687737870479	195105	641	454576	0.0100201149936807	18	8289_2#59	Neisseria gonorrhoeae	485	OK	NA	GCGS059	NA	NA	NA	NA	Annotation submitted by SC	2144393	NA	Contig	2015-07-16	CQLS01	64037	NA	NA	NA	NA	NA	NA	NA	NA	NA	SC	PRJEB2999	SAMEA1690474	2145
79	GCA_001084685.1.fasta	GCA_001084685.1	2150412	52.4014932952383	47.5961350662106	23.7764205184867	23.8197145477239	25.9878572106182	26.4136360846201	69	210260	371	31165.3913043478	1.9907602090646	195584	606	455879	-0.00812531947520877	33	8727_5#51	Neisseria gonorrhoeae	485	OK	NA	GCGS201	NA	NA	NA	NA	Annotation submitted by SC	2150412	NA	Scaffold	2015-07-16	CQLK01	59183	59438	69	NA	NA	NA	NA	NA	NA	NA	SC	PRJEB2090	SAMEA1677487	2159
80	GCA_001085725.1.fasta	GCA_001085725.1	2095352	52.6187008197191	47.3791515697601	23.897178135225	23.4819734345351	26.0088996979982	26.6098011217208	64	207838	330	32739.875	1.99119500049046	193063	577	444364	-0.0114199213276169	35	8727_5#52	Neisseria gonorrhoeae	485	OK	NA	GCGS202	NA	NA	NA	NA	Annotation submitted by SC	2095352	NA	Scaffold	2015-07-16	CQJM01	68587	68587	64	NA	NA	NA	NA	NA	NA	NA	SC	PRJEB2090	SAMEA1677412	2094
81	GCA_001086345.1.fasta	GCA_001086345.1	2097443	52.6158279390668	47.3839813525326	24.0055629640472	23.3784183884854	26.1956105600963	26.4202173789705	81	207823	328	25894.3580246914	1.98869793668603	193180	660	444794	-0.00426880708090983	19	8727_8#40	Neisseria gonorrhoeae	485	OK	NA	GCGS136	NA	NA	NA	NA	Annotation submitted by SC	2097443	NA	Contig	2015-07-16	CQOQ01	64029	NA	NA	NA	NA	NA	NA	NA	NA	NA	SC	PRJEB2999	SAMEA1690383	2094
82	GCA_001086405.1.fasta	GCA_001086405.1	2151940	52.3996486890898	47.599886613939	24.0250657546214	23.5748208593176	25.7372417446583	26.6624069444315	78	186429	316	27588.9743589744	1.98664934093055	195751	648	456177	-0.0176559427957742	23	8289_2#70	Neisseria gonorrhoeae	485	OK	NA	GCGS070	NA	NA	NA	NA	Annotation submitted by SC	2151940	NA	Contig	2015-07-16	CQJE01	65824	NA	NA	NA	NA	NA	NA	NA	NA	NA	SC	PRJEB2999	SAMEA1690324	2170
83	GCA_001088485.1.fasta	GCA_001088485.1	2145538	52.4215371622409	47.5782297959766	23.8388693185579	23.7393604774187	26.3316240495391	26.0899131127018	71	207812	395	30218.8450704225	1.98961013789636	195386	578	454852	0.00461090898744934	18	8289_2#35	Neisseria gonorrhoeae	485	OK	NA	GCGS035	NA	NA	NA	NA	Annotation submitted by SC	2145538	NA	Contig	2015-07-16	CQKA01	64034	NA	NA	NA	NA	NA	NA	NA	NA	NA	SC	PRJEB2999	SAMEA1690388	2151
84	GCA_001088845.1.fasta	GCA_001088845.1	2133231	52.5737250208721	47.4242592574363	23.632508621898	23.7917506355383	26.4022508579708	26.1714741629013	71	207679	337	30045.5070422535	1.98885144657652	195718	643	452414	0.00438958234323267	35	8727_5#60	Neisseria gonorrhoeae	485	OK	NA	GCGS210	NA	NA	NA	NA	Annotation submitted by SC	2133231	NA	Scaffold	2015-07-16	CQJI01	55362	55362	71	NA	NA	NA	NA	NA	NA	NA	SC	PRJEB2090	SAMEA1677312	2146
85	GCA_001091205.1.fasta	GCA_001091205.1	2146759	52.4018299212907	47.596446550358	23.4191169106546	24.1773296397034	26.9058147654208	25.4960151558698	66	207407	826	32526.6515151515	1.98945074768479	195357	584	455016	0.0269036331683173	36	8727_8#4	Neisseria gonorrhoeae	485	OK	NA	GCGS100	NA	NA	NA	NA	Annotation submitted by SC	2146759	NA	Scaffold	2015-07-16	CQHK01	55591	55591	66	NA	NA	NA	NA	NA	NA	NA	SC	PRJEB2999	SAMEA1690503	2164
86	GCA_001091685.1.fasta	GCA_001091685.1	2089858	52.6242931337919	47.3755154656441	23.3188092205308	24.0567062451133	27.0797824541189	25.544510679673	74	207507	349	28241.3243243243	1.98630886541126	192592	600	443140	0.0291742023126592	21	8289_2#74	Neisseria gonorrhoeae	485	OK	NA	GCGS074	NA	NA	NA	NA	Annotation submitted by SC	2089858	NA	Contig	2015-07-16	CQLU01	62246	NA	NA	NA	NA	NA	NA	NA	NA	NA	SC	PRJEB2999	SAMEA1690498	2096
87	GCA_001092305.1.fasta	GCA_001092305.1	2147796	52.4003210733235	47.5993530111798	23.9339304105232	23.6654226006567	25.9568413387491	26.4434797345744	69	207708	407	31127.4782608696	1.99010559800769	195338	600	455373	-0.0092869353824063	22	8727_8#65	Neisseria gonorrhoeae	485	OK	NA	GCGS161	NA	NA	NA	NA	Annotation submitted by SC	2147796	NA	Contig	2015-07-16	CQIO01	63860	NA	NA	NA	NA	NA	NA	NA	NA	NA	SC	PRJEB2999	SAMEA1690505	2157
88	GCA_001092465.1.fasta	GCA_001092465.1	2140569	52.4000861453193	47.5995868388265	23.8544985001651	23.7450883386614	26.4891718043193	25.910914341	79	207761	376	27095.8101265823	1.98540351268603	194822	646	453775	0.0110354296310825	21	8727_5#92	Neisseria gonorrhoeae	485	OK	NA	GCGS242	NA	NA	NA	NA	Annotation submitted by SC	2140569	NA	Contig	2015-07-16	CQNE01	59922	NA	NA	NA	NA	NA	NA	NA	NA	NA	SC	PRJEB2090	SAMEA1677355	2154
89	GCA_001092945.1.fasta	GCA_001092945.1	2146998	52.4403842015689	47.5594294917834	23.8690487834642	23.6903807083192	26.0821854515002	26.3581987500687	73	242590	343	29410.9315068493	1.98632568531754	195629	628	455136	-0.00526337292853498	28	8289_2#56	Neisseria gonorrhoeae	485	OK	NA	GCGS056	NA	NA	NA	NA	Annotation submitted by SC	2146998	NA	Contig	2015-07-16	CQIQ01	57163	NA	NA	NA	NA	NA	NA	NA	NA	NA	SC	PRJEB2999	SAMEA1690420	2156
90	GCA_001094285.1.fasta	GCA_001094285.1	2134690	52.4746918756353	47.5251675887365	23.9774393471652	23.5477282415714	26.1318505263059	26.3428413493294	81	284183	308	26354.1975308642	1.98717456384395	194884	680	452436	-0.0040208110897255	23	8727_5#50	Neisseria gonorrhoeae	485	OK	NA	GCGS200	NA	NA	NA	NA	Annotation submitted by SC	2134690	NA	Contig	2015-07-16	CQKD01	52007	NA	NA	NA	NA	NA	NA	NA	NA	NA	SC	PRJEB2090	SAMEA1677394	2139
91	GCA_001094485.1.fasta	GCA_001094485.1	2148193	52.4018093346361	47.5980510131073	23.622272300487	23.9757787126203	26.5444492184827	25.8573601161534	66	188961	384	32548.3787878788	1.98932075019322	195409	571	455411	0.0131119347032759	25	8727_5#71	Neisseria gonorrhoeae	485	OK	NA	GCGS221	NA	NA	NA	NA	Annotation submitted by SC	2148193	NA	Contig	2015-07-16	CQHP01	77335	NA	NA	NA	NA	NA	NA	NA	NA	NA	SC	PRJEB2090	SAMEA1677418	2159
92	GCA_001095225.1.fasta	GCA_001095225.1	2145957	52.3854392236191	47.6142345815876	23.8894348768405	23.7247997047471	25.9768019582871	26.408637265332	73	207738	325	29396.6712328767	1.9879999856039	195211	602	454903	-0.00824342247473459	19	8727_8#21	Neisseria gonorrhoeae	485	OK	NA	GCGS117	NA	NA	NA	NA	Annotation submitted by SC	2145957	NA	Contig	2015-07-16	CQKP01	59812	NA	NA	NA	NA	NA	NA	NA	NA	NA	SC	PRJEB2999	SAMEA1690413	2157
93	GCA_001095465.1.fasta	GCA_001095465.1	2149489	52.3972441822219	47.6025232043523	23.8840021977316	23.7185210066206	25.8021325068423	26.5951116753796	71	207720	300	30274.4929577465	1.99133083139572	195498	588	455718	-0.0151339861649885	16	8727_5#75	Neisseria gonorrhoeae	485	OK	NA	GCGS225	NA	NA	NA	NA	Annotation submitted by SC	2149489	NA	Contig	2015-07-16	CQKJ01	59583	NA	NA	NA	NA	NA	NA	NA	NA	NA	SC	PRJEB2090	SAMEA1677414	2160
94	GCA_001095685.1.fasta	GCA_001095685.1	2145180	52.4452493497049	47.5547040341603	23.8539423265181	23.7007617076422	26.1717897798786	26.2734595698263	81	173766	312	26483.7037037037	1.98842516524638	195584	678	454763	-0.00193858912310173	25	8289_2#20	Neisseria gonorrhoeae	485	OK	NA	GCGS020	NA	NA	NA	NA	Annotation submitted by SC	2145180	NA	Contig	2015-07-16	CQLP01	53471	NA	NA	NA	NA	NA	NA	NA	NA	NA	SC	PRJEB2999	SAMEA1690352	2157
95	GCA_001096365.1.fasta	GCA_001096365.1	2143007	52.3814901211242	47.6183698886658	23.8890493591482	23.7293205295176	25.9650575103114	26.4164326108128	85	207830	320	25211.8470588235	1.98636601708909	194886	677	454188	-0.00861707254714537	18	8289_2#25	Neisseria gonorrhoeae	485	OK	NA	GCGS025	NA	NA	NA	NA	Annotation submitted by SC	2143007	NA	Contig	2015-07-16	CQKE01	51762	NA	NA	NA	NA	NA	NA	NA	NA	NA	SC	PRJEB2999	SAMEA1690396	2151
96	GCA_001097605.1.fasta	GCA_001097605.1	2088422	52.6119242183812	47.3879800155333	24.0183736811813	23.369606334352	25.5728487824779	27.0390754359033	86	207820	334	24283.976744186	1.9867414567471	192344	705	442811	-0.027868713703369	32	8289_2#38	Neisseria gonorrhoeae	485	OK	NA	GCGS038	NA	NA	NA	NA	Annotation submitted by SC	2088422	NA	Contig	2015-07-16	CQJN01	58993	NA	NA	NA	NA	NA	NA	NA	NA	NA	SC	PRJEB2999	SAMEA1690327	2075
97	GCA_001097705.1.fasta	GCA_001097705.1	2143936	52.3925154482223	47.6069248335771	23.6467413206364	23.9601835129407	26.5836760052539	25.8088394429684	74	207740	334	28972.1081081081	1.9870327462127	195005	612	454473	0.0147890696916659	21	8727_8#18	Neisseria gonorrhoeae	485	OK	NA	GCGS114	NA	NA	NA	NA	Annotation submitted by SC	2143936	NA	Scaffold	2015-07-16	CQIT01	59812	59812	74	NA	NA	NA	NA	NA	NA	NA	SC	PRJEB2999	SAMEA1690448	2161
98	GCA_001097725.1.fasta	GCA_001097725.1	2143943	52.506526526125	47.4931003296263	23.6205906593599	23.8725096702664	26.2874059618189	26.219120564306	84	259825	304	25523.130952381	1.98697676695604	196095	722	454508	0.00130051256540313	29	8289_2#24	Neisseria gonorrhoeae	485	OK	NA	GCGS024	NA	NA	NA	NA	Annotation submitted by SC	2143943	NA	Contig	2015-07-16	CQNM01	60908	NA	NA	NA	NA	NA	NA	NA	NA	NA	SC	PRJEB2999	SAMEA1690431	2150
99	GCA_001099005.1.fasta	GCA_001099005.1	2095147	52.6046621072412	47.3950037873238	23.8367045367222	23.5582992506015	26.4038275118643	26.2008345953768	76	207951	390	27567.7236842105	1.98804209160833	192861	633	444179	0.00385883890050776	23	8289_2#9	Neisseria gonorrhoeae	485	OK	NA	GCGS009	NA	NA	NA	NA	Annotation submitted by SC	2095147	NA	Contig	2015-07-16	CQJO01	59640	NA	NA	NA	NA	NA	NA	NA	NA	NA	SC	PRJEB2999	SAMEA1690379	2105
100	GCA_001099505.1.fasta	GCA_001099505.1	2099598	52.6131192733085	47.3866902140314	23.8135585955026	23.5731316185289	26.4537782947021	26.1593409786064	72	268233	328	29161.0833333333	1.98784501966677	193382	615	445351	0.005596271807536	25	8727_5#78	Neisseria gonorrhoeae	485	OK	NA	GCGS228	NA	NA	NA	NA	Annotation submitted by SC	2099598	NA	Contig	2015-07-16	CQMA01	70850	NA	NA	NA	NA	NA	NA	NA	NA	NA	SC	PRJEB2090	SAMEA1677449	2101
101	GCA_001099685.1.fasta	GCA_001099685.1	2143545	52.3870504234807	47.6128096214449	23.9651605168074	23.6476491046374	25.8285690293416	26.5584813941392	71	207791	311	30190.7746478873	1.98887438661407	194964	573	454409	-0.0139330685521934	21	8727_5#77	Neisseria gonorrhoeae	485	OK	NA	GCGS227	NA	NA	NA	NA	Annotation submitted by SC	2143545	NA	Contig	2015-07-16	CQKN01	67281	NA	NA	NA	NA	NA	NA	NA	NA	NA	SC	PRJEB2090	SAMEA1677451	2159
102	GCA_001099825.1.fasta	GCA_001099825.1	2147191	52.3971551669134	47.6027051156604	24.0202664783897	23.5824386372707	25.8204789420224	26.576676224891	79	207725	304	27179.6329113924	1.98698093766647	195345	640	455226	-0.0144320293813613	23	8289_2#75	Neisseria gonorrhoeae	485	OK	NA	GCGS075	NA	NA	NA	NA	Annotation submitted by SC	2147191	NA	Contig	2015-07-16	CQNC01	64039	NA	NA	NA	NA	NA	NA	NA	NA	NA	SC	PRJEB2999	SAMEA1690335	2159
103	GCA_001100285.1.fasta	GCA_001100285.1	2145015	52.3884914557707	47.6114153047881	23.5898117262583	24.0216035785298	26.383451863973	26.0050395917977	79	207766	304	27152.0886075949	1.98695063964229	195101	625	454767	0.00722319466852239	20	8727_8#33	Neisseria gonorrhoeae	485	OK	NA	GCGS129	NA	NA	NA	NA	Annotation submitted by SC	2145015	NA	Contig	2015-07-16	CQOI01	52985	NA	NA	NA	NA	NA	NA	NA	NA	NA	SC	PRJEB2999	SAMEA1690390	2156
104	GCA_001100365.1.fasta	GCA_001100365.1	2152558	52.3741985117242	47.6235715832047	23.7064924615272	23.9170791216776	26.1611998375886	26.2129986741356	72	207766	378	29896.6388888889	1.9880608468791	195693	611	456348	-0.000989014400582006	22	8727_8#19	Neisseria gonorrhoeae	485	OK	NA	GCGS115	NA	NA	NA	NA	Annotation submitted by SC	2152558	NA	Scaffold	2015-07-16	CQLD01	64026	66559	72	NA	NA	NA	NA	NA	NA	NA	SC	PRJEB2999	SAMEA1690344	2176
105	GCA_001100605.1.fasta	GCA_001100605.1	2144295	52.3940036235686	47.6050170335705	24.0547592565389	23.5502577770316	25.8912602976736	26.502743325895	74	207774	304	28976.9594594595	1.98858567305596	195127	606	454593	-0.0116708589901751	21	8727_8#31	Neisseria gonorrhoeae	485	OK	NA	GCGS127	NA	NA	NA	NA	Annotation submitted by SC	2144295	NA	Scaffold	2015-07-16	CQOA01	64036	64036	74	NA	NA	NA	NA	NA	NA	NA	SC	PRJEB2999	SAMEA1690463	2156
106	GCA_001101525.1.fasta	GCA_001101525.1	2149216	52.5433925673362	47.4564213182854	23.9239331923827	23.5324881259027	25.9900354361777	26.5533571311585	92	250478	377	23361.0434782609	1.98589683477811	196907	786	456033	-0.0107210758090839	54	8727_8#88	Neisseria gonorrhoeae	485	OK	NA	GCGS184	NA	NA	NA	NA	Annotation submitted by SC	2149216	NA	Contig	2015-07-16	CQIS01	59343	NA	NA	NA	NA	NA	NA	NA	NA	NA	SC	PRJEB2999	SAMEA1690415	2158
107	GCA_001102165.1.fasta	GCA_001102165.1	2144354	52.4050599854315	47.5948001122949	23.876188353229	23.7186117590659	25.9334046524035	26.471655333028	69	211117	373	31077.5942028986	1.98979510093578	195128	585	454537	-0.0102709677419355	21	8727_8#75	Neisseria gonorrhoeae	485	OK	NA	GCGS171	NA	NA	NA	NA	Annotation submitted by SC	2144354	NA	Contig	2015-07-16	CQLF01	63067	NA	NA	NA	NA	NA	NA	NA	NA	NA	SC	PRJEB2999	SAMEA1690321	2151
108	GCA_001102205.1.fasta	GCA_001102205.1	2149163	52.3788097971164	47.6201200188166	23.7123475511164	23.9077724677002	25.9726228303763	26.4061869667401	73	207830	425	29440.5890410959	1.98579823843452	195444	608	455737	-0.00827747209306871	23	8727_8#39	Neisseria gonorrhoeae	485	OK	NA	GCGS135	NA	NA	NA	NA	Annotation submitted by SC	2149163	NA	Scaffold	2015-07-16	CQKV01	64027	65509	73	NA	NA	NA	NA	NA	NA	NA	SC	PRJEB2999	SAMEA1690430	2162
109	GCA_001103185.1.fasta	GCA_001103185.1	2098063	52.6250641663287	47.3747928446381	23.5310855775065	23.8437072671316	26.0970714416107	26.527992724718	70	207807	311	29972.3285714286	1.98705779037094	193329	597	444923	-0.00818851796066868	24	8727_5#68	Neisseria gonorrhoeae	485	OK	NA	GCGS218	NA	NA	NA	NA	Annotation submitted by SC	2098063	NA	Contig	2015-07-16	CQMZ01	70983	NA	NA	NA	NA	NA	NA	NA	NA	NA	SC	PRJEB2090	SAMEA1677431	2094
110	GCA_001103565.1.fasta	GCA_001103565.1	2143479	52.4278521039861	47.5719146303743	23.8296246429286	23.7422899874456	26.3404026818084	26.0874494221777	70	207600	348	30621.1285714286	1.98723291097912	195139	589	454312	0.00482478776984819	26	8289_2#22	Neisseria gonorrhoeae	485	OK	NA	GCGS022	NA	NA	NA	NA	Annotation submitted by SC	2143479	NA	Contig	2015-07-16	CQIP01	70843	NA	NA	NA	NA	NA	NA	NA	NA	NA	SC	PRJEB2999	SAMEA1690477	2169
111	GCA_001103645.1.fasta	GCA_001103645.1	2141274	52.3914734872791	47.6074056846532	23.7639834976747	23.8434221869784	26.2777206466804	26.1137528405986	78	207742	649	27452.2307692308	1.98631741921004	194827	651	453914	0.00312966586293115	20	8289_2#45	Neisseria gonorrhoeae	485	OK	NA	GCGS045	NA	NA	NA	NA	Annotation submitted by SC	2141274	NA	Scaffold	2015-07-16	CQMY01	56311	60089	78	NA	NA	NA	NA	NA	NA	NA	SC	PRJEB2999	SAMEA1690482	2155
112	GCA_001103805.1.fasta	GCA_001103805.1	2095090	52.6085752879351	47.3908519443079	23.6496284169177	23.7412235273902	26.5969481024682	26.011627185467	74	207849	304	28312.027027027	1.98805026717226	192927	627	444242	0.0111259602412273	20	8289_2#84	Neisseria gonorrhoeae	485	OK	NA	GCGS084	NA	NA	NA	NA	Annotation submitted by SC	2095090	NA	Scaffold	2015-07-16	CQNZ01	59662	59662	74	NA	NA	NA	NA	NA	NA	NA	SC	PRJEB2999	SAMEA1690362	2079
113	GCA_001103845.1.fasta	GCA_001103845.1	2152720	52.3999869931993	47.5996878367832	23.8462038723104	23.7534839644729	26.180181351964	26.2198056412353	78	208306	378	27598.9743589744	1.98763456550574	195774	631	456407	-0.00075618891425274	19	8289_2#4	Neisseria gonorrhoeae	485	OK	NA	GCGS004	NA	NA	NA	NA	Annotation submitted by SC	2152720	NA	Contig	2015-07-16	CQJL01	51460	NA	NA	NA	NA	NA	NA	NA	NA	NA	SC	PRJEB2999	SAMEA1690372	2165
114	GCA_001106145.1.fasta	GCA_001106145.1	2177181	52.3485644969343	47.6493686101431	23.8152914250124	23.8340771851307	25.963895514429	26.3846689825054	88	242841	300	24740.6931818182	1.9862563159462	197605	691	461685	-0.00803791798533504	24	8289_2#86	Neisseria gonorrhoeae	485	OK	NA	GCGS086	NA	NA	NA	NA	Annotation submitted by SC	2177181	NA	Scaffold	2015-07-16	CQMJ01	72186	75223	88	NA	NA	NA	NA	NA	NA	NA	SC	PRJEB2999	SAMEA1690315	2193
115	GCA_001106765.1.fasta	GCA_001106765.1	2145412	52.4025688306022	47.5967320029906	24.0034082031796	23.5933237998109	26.1923583908359	26.2102104397663	64	268426	330	33522.0625	1.9893798503023	195186	553	454877	-0.000340671255796065	21	8727_5#59	Neisseria gonorrhoeae	485	OK	NA	GCGS209	NA	NA	NA	NA	Annotation submitted by SC	2145412	NA	Scaffold	2015-07-16	CQNW01	67178	67178	64	NA	NA	NA	NA	NA	NA	NA	SC	PRJEB2090	SAMEA1677308	2157
116	GCA_001109305.1.fasta	GCA_001109305.1	2150918	52.4032994284301	47.5963286373539	23.8532570744212	23.7430715629327	26.2679004964392	26.1353989319909	79	336693	312	27226.8101265823	1.98893460922934	195623	628	456049	0.00252849660028109	14	8727_5#86	Neisseria gonorrhoeae	485	OK	NA	GCGS236	NA	NA	NA	NA	Annotation submitted by SC	2150918	NA	Contig	2015-07-16	CQMC01	65748	NA	NA	NA	NA	NA	NA	NA	NA	NA	SC	PRJEB2090	SAMEA1677300	2159
117	GCA_001109425.1.fasta	GCA_001109425.1	2147512	52.419730367048	47.5800833708962	23.7687612455716	23.8113221253246	26.2493527393561	26.170377627692	80	207789	304	26843.9	1.98670196443306	195540	668	455244	0.0015065913370997	24	8727_5#46	Neisseria gonorrhoeae	485	OK	NA	GCGS196	NA	NA	NA	NA	Annotation submitted by SC	2147512	NA	Contig	2015-07-16	CQLH01	70929	NA	NA	NA	NA	NA	NA	NA	NA	NA	SC	PRJEB2090	SAMEA1677456	2163
118	GCA_001110045.1.fasta	GCA_001110045.1	2135277	52.5734600241561	47.4262589818558	23.7927912865638	23.633467695292	25.7333826009459	26.8400774232102	78	207803	400	27375.3461538462	1.98776483616546	195796	646	452857	-0.0210504467797208	19	8289_2#64	Neisseria gonorrhoeae	485	OK	NA	GCGS064	NA	NA	NA	NA	Annotation submitted by SC	2135277	NA	Contig	2015-07-16	CQMQ01	58408	NA	NA	NA	NA	NA	NA	NA	NA	NA	SC	PRJEB2999	SAMEA1690363	2148
119	GCA_001112845.1.fasta	GCA_001112845.1	2094145	52.6145037712288	47.3849709547333	23.8184557420809	23.5665152126524	26.0399829047177	26.5745208665112	70	207812	308	29916.3571428571	1.98790633911027	192902	584	444117	-0.0101595173094795	26	8727_8#32	Neisseria gonorrhoeae	485	OK	NA	GCGS128	NA	NA	NA	NA	Annotation submitted by SC	2094145	NA	Scaffold	2015-07-16	CQKW01	70851	70851	70	NA	NA	NA	NA	NA	NA	NA	SC	PRJEB2999	SAMEA1690370	2089
120	GCA_001113865.1.fasta	GCA_001113865.1	2147747	52.3867569131746	47.6128240430554	23.9461165584215	23.6667074846339	26.1215124500232	26.2652444631514	75	207739	303	28636.6266666667	1.98982288348745	195326	607	455301	-0.00274367075950886	23	8727_8#27	Neisseria gonorrhoeae	485	OK	NA	GCGS123	NA	NA	NA	NA	Annotation submitted by SC	2147747	NA	Contig	2015-07-16	CQIW01	60660	NA	NA	NA	NA	NA	NA	NA	NA	NA	SC	PRJEB2999	SAMEA1690475	2163
121	GCA_001114185.1.fasta	GCA_001114185.1	2146452	52.4329451578698	47.5669616651106	24.1613602354024	23.4056014297082	25.524959328231	26.9079858296389	79	263714	336	27170.2784810127	1.98789685324234	195481	631	455053	-0.0263770516274407	18	8289_2#52	Neisseria gonorrhoeae	485	OK	NA	GCGS052	NA	NA	NA	NA	Annotation submitted by SC	2146452	NA	Contig	2015-07-16	CQHX01	59379	NA	NA	NA	NA	NA	NA	NA	NA	NA	SC	PRJEB2999	SAMEA1690506	2148
122	GCA_001114265.1.fasta	GCA_001114265.1	2149750	52.3902314222584	47.609629026631	23.9763693452727	23.6332596813583	25.9524130712874	26.437818350971	68	207690	330	31613.9705882353	1.99082190620311	195484	580	455808	-0.00926518678208118	23	8289_2#71	Neisseria gonorrhoeae	485	OK	NA	GCGS071	NA	NA	NA	NA	Annotation submitted by SC	2149750	NA	Contig	2015-07-16	CQMK01	59941	NA	NA	NA	NA	NA	NA	NA	NA	NA	SC	PRJEB2999	SAMEA1690450	2159
123	GCA_001115505.1.fasta	GCA_001115505.1	2154045	52.437483896576	47.5623304062821	23.6800995336681	23.8822308726141	26.2828770986679	26.1546067979081	69	207840	578	31218.0434782609	1.9913801226823	196242	583	456749	0.0024461566655778	23	8727_8#86	Neisseria gonorrhoeae	485	OK	NA	GCGS182	NA	NA	NA	NA	Annotation submitted by SC	2154045	NA	Contig	2015-07-16	CQND01	59481	NA	NA	NA	NA	NA	NA	NA	NA	NA	SC	PRJEB2999	SAMEA1690446	2168
124	GCA_001116105.1.fasta	GCA_001116105.1	2143672	52.3975682847003	47.6023384174445	23.7544269832325	23.8479114342119	26.3493202318265	26.0482480528738	75	242550	304	28582.2933333333	1.98707268334928	195041	585	454415	0.00574591891968884	15	8727_8#67	Neisseria gonorrhoeae	485	OK	NA	GCGS163	NA	NA	NA	NA	Annotation submitted by SC	2143672	NA	Contig	2015-07-16	CQKY01	64007	NA	NA	NA	NA	NA	NA	NA	NA	NA	SC	PRJEB2999	SAMEA1690421	2155
125	GCA_001116305.1.fasta	GCA_001116305.1	2146830	52.3966033640298	47.6032103147431	24.0336682457391	23.5695420690041	25.8338107814778	26.5627925825519	73	207760	421	29408.6301369863	1.98826376751006	195341	599	455085	-0.0139127682763991	19	8727_8#28	Neisseria gonorrhoeae	485	OK	NA	GCGS124	NA	NA	NA	NA	Annotation submitted by SC	2146830	NA	Contig	2015-07-16	CQMN01	59817	NA	NA	NA	NA	NA	NA	NA	NA	NA	SC	PRJEB2999	SAMEA1690472	2157
126	GCA_001116825.1.fasta	GCA_001116825.1	2144915	52.3880433490371	47.6119100290688	23.6658795336878	23.9460304953809	25.8969702762114	26.4910730728257	73	207762	378	29382.397260274	1.98833475798436	195093	602	454710	-0.0113404272928478	19	8289_2#27	Neisseria gonorrhoeae	485	OK	NA	GCGS027	NA	NA	NA	NA	Annotation submitted by SC	2144915	NA	Contig	2015-07-16	CQNY01	56458	NA	NA	NA	NA	NA	NA	NA	NA	NA	SC	PRJEB2999	SAMEA1690399	2163
127	GCA_001116885.1.fasta	GCA_001116885.1	2102484	52.610293348249	47.3895164006004	23.7191816917513	23.6703347088492	26.2459072221239	26.3643861261251	65	231355	305	32345.9076923077	1.98890555856092	193620	559	445950	-0.0022520099482608	25	8727_8#14	Neisseria gonorrhoeae	485	OK	NA	GCGS110	NA	NA	NA	NA	Annotation submitted by SC	2102484	NA	Contig	2015-07-16	CQLR01	70848	NA	NA	NA	NA	NA	NA	NA	NA	NA	SC	PRJEB2999	SAMEA1690342	2107
128	GCA_001116905.1.fasta	GCA_001116905.1	2090879	52.6159093854785	47.383994960971	24.0115281659053	23.3724667950656	26.0186744426626	26.5972349428159	78	207827	328	26806.141025641	1.98917123270268	192611	656	443323	-0.0109959232276039	23	8727_5#80	Neisseria gonorrhoeae	485	OK	NA	GCGS230	NA	NA	NA	NA	Annotation submitted by SC	2090879	NA	Contig	2015-07-16	CQMP01	63815	NA	NA	NA	NA	NA	NA	NA	NA	NA	SC	PRJEB2090	SAMEA1677438	2088
129	GCA_001117305.1.fasta	GCA_001117305.1	2148273	52.4086091479062	47.5907391658323	23.7236608196444	23.8670783461878	25.9752368530443	26.433372294862	72	207791	320	29837.125	1.99030365470237	195568	593	455398	-0.00874160656553106	18	8289_2#66	Neisseria gonorrhoeae	485	OK	NA	GCGS066	NA	NA	NA	NA	Annotation submitted by SC	2148273	NA	Contig	2015-07-16	CQNU01	59803	NA	NA	NA	NA	NA	NA	NA	NA	NA	SC	PRJEB2999	SAMEA1690323	2161
130	GCA_001117665.1.fasta	GCA_001117665.1	2148999	52.4010015825973	47.5980212182509	23.9511512104008	23.6468700078502	26.3916828253526	26.0093187572447	80	208291	304	26862.4875	1.98806990755727	195422	653	455578	0.00729688472662658	19	8727_5#84	Neisseria gonorrhoeae	485	OK	NA	GCGS234	NA	NA	NA	NA	Annotation submitted by SC	2148999	NA	Scaffold	2015-07-16	CQKL01	64033	64033	80	NA	NA	NA	NA	NA	NA	NA	SC	PRJEB2090	SAMEA1677289	2151
131	GCA_001118585.1.fasta	GCA_001118585.1	2157572	52.4114143120137	47.588400294405	23.7835400162776	23.8048602781275	26.3352972693379	26.0761170426758	59	242833	342	36569.0169491525	1.98928303326843	196332	500	457342	0.00494511033644789	17	8289_2#12	Neisseria gonorrhoeae	485	OK	NA	GCGS012	NA	NA	NA	NA	Annotation submitted by SC	2157572	NA	Contig	2015-07-16	CQNQ01	104484	NA	NA	NA	NA	NA	NA	NA	NA	NA	SC	PRJEB2999	SAMEA1690458	2175
132	GCA_001119185.1.fasta	GCA_001119185.1	2153678	52.3936725917245	47.6056773575251	23.6989466391912	23.9067307183339	26.3969358464914	25.996736745233	76	276596	304	28337.8684210526	1.98810239002629	195839	588	456620	0.00763830977028345	14	8727_8#34	Neisseria gonorrhoeae	485	OK	NA	GCGS130	NA	NA	NA	NA	Annotation submitted by SC	2153678	NA	Contig	2015-07-16	CQMB01	69784	NA	NA	NA	NA	NA	NA	NA	NA	NA	SC	PRJEB2999	SAMEA1690443	2160
133	GCA_001119905.1.fasta	GCA_001119905.1	2151410	52.3957776527951	47.6038040169005	23.5419097243203	24.0618942925802	26.3939462956852	26.00183135711	78	207747	369	27582.1794871795	1.9864242142807	195775	628	456180	0.00748371254595259	23	8289_2#55	Neisseria gonorrhoeae	485	OK	NA	GCGS055	NA	NA	NA	NA	Annotation submitted by SC	2151410	NA	Contig	2015-07-16	CQNN01	65464	NA	NA	NA	NA	NA	NA	NA	NA	NA	SC	PRJEB2999	SAMEA1690377	2157
134	GCA_001120385.1.fasta	GCA_001120385.1	2149820	52.3887581285875	47.6109162627569	23.9609362644314	23.6499799983254	25.905331609158	26.4834265194295	70	207764	314	30711.7142857143	1.98816550031667	195535	565	455814	-0.0110347129980182	19	8727_5#55	Neisseria gonorrhoeae	485	OK	NA	GCGS205	NA	NA	NA	NA	Annotation submitted by SC	2149820	NA	Contig	2015-07-16	CQJU01	67319	NA	NA	NA	NA	NA	NA	NA	NA	NA	SC	PRJEB2090	SAMEA1677479	2167
135	GCA_001120685.1.fasta	GCA_001120685.1	2151135	52.3993612674239	47.5951532563042	23.5504512733975	24.0447019829067	26.7164078498095	25.6829534176144	77	152519	304	27936.8181818182	1.9886040147356	195709	727	456056	0.0197226532384772	112	8727_8#62	Neisseria gonorrhoeae	485	OK	NA	GCGS158	NA	NA	NA	NA	Annotation submitted by SC	2151135	NA	Scaffold	2015-07-16	CQOJ01	67403	70653	77	NA	NA	NA	NA	NA	NA	NA	SC	PRJEB2999	SAMEA1690368	2153
136	GCA_001121745.1.fasta	GCA_001121745.1	2145574	52.3935319872444	47.6060485445853	23.7186412587028	23.8874072858825	26.1823176455345	26.21121434171	76	207761	328	28231.2368421053	1.98566273692612	195214	621	454871	-0.000551531745989392	19	8289_2#76	Neisseria gonorrhoeae	485	OK	NA	GCGS076	NA	NA	NA	NA	Annotation submitted by SC	2145574	NA	Contig	2015-07-16	CQJK01	64036	NA	NA	NA	NA	NA	NA	NA	NA	NA	SC	PRJEB2999	SAMEA1690318	2157
137	GCA_001122125.1.fasta	GCA_001122125.1	2155366	52.429285791833	47.5704358331717	23.5905178053287	23.9799180278431	26.6575143154341	25.7717714763989	75	207760	303	28738.2133333333	1.99091502273842	196261	624	456999	0.0168940473946568	32	8289_2#80	Neisseria gonorrhoeae	485	OK	NA	GCGS080	NA	NA	NA	NA	Annotation submitted by SC	2155366	NA	Contig	2015-07-16	CQNR01	53431	NA	NA	NA	NA	NA	NA	NA	NA	NA	SC	PRJEB2999	SAMEA1690445	2160
138	GCA_001123845.1.fasta	GCA_001123845.1	2095480	52.6196384599233	47.3747303720389	23.6196002825128	23.755130089526	26.2654379903411	26.3542004695821	75	207811	328	27939.7333333333	1.98846479672602	193092	734	444370	-0.00168686980448636	116	8727_5#54	Neisseria gonorrhoeae	485	OK	NA	GCGS204	NA	NA	NA	NA	Annotation submitted by SC	2095480	NA	Scaffold	2015-07-16	CQMO01	66280	67054	75	NA	NA	NA	NA	NA	NA	NA	SC	PRJEB2090	SAMEA1677478	2087
139	GCA_001124565.1.fasta	GCA_001124565.1	2150247	52.4119322105786	47.5878352579959	23.6860695538699	23.9017657041261	26.3418109640427	26.0701212465359	70	208320	383	30717.8142857143	1.9892923873879	195658	591	455917	0.00518373786364682	18	8289_2#2	Neisseria gonorrhoeae	485	OK	NA	GCGS002	NA	NA	NA	NA	Annotation submitted by SC	2150247	NA	Contig	2015-07-16	CQLO01	56696	NA	NA	NA	NA	NA	NA	NA	NA	NA	SC	PRJEB2999	SAMEA1690350	2165
140	GCA_001124825.1.fasta	GCA_001124825.1	2149755	52.3748985349493	47.624915397336	23.7514972636417	23.8734181336943	26.349281662329	26.0256168726204	75	207799	331	28663.4	1.98952006008402	195418	615	455775	0.00617976929334986	22	8289_2#85	Neisseria gonorrhoeae	485	OK	NA	GCGS085	NA	NA	NA	NA	Annotation submitted by SC	2149755	NA	Contig	2015-07-16	CQLG01	72529	NA	NA	NA	NA	NA	NA	NA	NA	NA	SC	PRJEB2999	SAMEA1690384	2159
141	GCA_001125025.1.fasta	GCA_001125025.1	2122852	52.5765338327872	47.423419060773	23.878913838553	23.5445052222199	26.5207371969407	26.0557966358465	87	225210	302	24400.5977011494	1.98520454119168	194718	740	450113	0.00884311930057821	25	8727_5#58	Neisseria gonorrhoeae	485	OK	NA	GCGS208	NA	NA	NA	NA	Annotation submitted by SC	2122852	NA	Contig	2015-07-16	CQKT01	55521	NA	NA	NA	NA	NA	NA	NA	NA	NA	SC	PRJEB2090	SAMEA1677409	2133
142	GCA_001125445.1.fasta	GCA_001125445.1	2151384	52.3988279172849	47.6010791193018	23.6925625550808	23.908516564221	26.2052706536815	26.1935572636033	79	208239	304	27232.7088607595	1.98729323076016	195634	621	456113	0.00022354297879894	13	8727_8#26	Neisseria gonorrhoeae	485	OK	NA	GCGS122	NA	NA	NA	NA	Annotation submitted by SC	2151384	NA	Contig	2015-07-16	CQOZ01	66219	NA	NA	NA	NA	NA	NA	NA	NA	NA	SC	PRJEB2999	SAMEA1690490	2160
143	GCA_001126045.1.fasta	GCA_001126045.1	2149493	52.3858416845275	47.6136465668881	23.9324808222218	23.6811657446663	26.2836864321028	26.1021552524246	80	207803	321	26868.6625	1.98689407199105	195473	648	455693	0.00346527179560048	19	8289_2#37	Neisseria gonorrhoeae	485	OK	NA	GCGS037	NA	NA	NA	NA	Annotation submitted by SC	2149493	NA	Contig	2015-07-16	CQOU01	64040	NA	NA	NA	NA	NA	NA	NA	NA	NA	SC	PRJEB2999	SAMEA1690348	2158
144	GCA_001126245.1.fasta	GCA_001126245.1	2145335	52.4055217483517	47.5914484218082	23.8390274712341	23.7524209505742	26.1081369576313	26.2973847907203	66	207748	330	32505.0757575758	1.98997023533611	195235	589	454806	-0.00361121932909588	34	8727_5#57	Neisseria gonorrhoeae	485	OK	NA	GCGS207	NA	NA	NA	NA	Annotation submitted by SC	2145335	NA	Scaffold	2015-07-16	CQJY01	59923	64036	66	NA	NA	NA	NA	NA	NA	NA	SC	PRJEB2090	SAMEA1677323	2158
145	GCA_001126285.1.fasta	GCA_001126285.1	2146461	52.4033280828303	47.5964855639119	23.6514895914717	23.9449959724402	26.6993902987289	25.7039377841014	68	208437	520	31565.6029411765	1.98822303137749	195275	605	454982	0.0189959789014569	36	8727_5#73	Neisseria gonorrhoeae	485	OK	NA	GCGS223	NA	NA	NA	NA	Annotation submitted by SC	2146461	NA	Contig	2015-07-16	CQOR01	56914	NA	NA	NA	NA	NA	NA	NA	NA	NA	SC	PRJEB2090	SAMEA1677410	2153
146	GCA_001126665.1.fasta	GCA_001126665.1	2140788	52.4065904704249	47.593316106032	24.0740792642709	23.5192368417611	26.0894586479371	26.3171318224878	68	207703	330	31482.1764705882	1.98943667823222	194861	575	453785	-0.00434436151077536	22	8727_5#49	Neisseria gonorrhoeae	485	OK	NA	GCGS199	NA	NA	NA	NA	Annotation submitted by SC	2140788	NA	Contig	2015-07-16	CQOM01	64027	NA	NA	NA	NA	NA	NA	NA	NA	NA	SC	PRJEB2090	SAMEA1677426	2152
147	GCA_001126805.1.fasta	GCA_001126805.1	2143857	52.3885688271186	47.6112912381749	23.5884669546523	24.0228242835226	26.8401297288019	25.5484390983167	73	267304	304	29367.904109589	1.98774374889267	195006	593	454419	0.0246559633027523	20	8727_8#49	Neisseria gonorrhoeae	485	OK	NA	GCGS145	NA	NA	NA	NA	Annotation submitted by SC	2143857	NA	Contig	2015-07-16	CQOB01	65571	NA	NA	NA	NA	NA	NA	NA	NA	NA	SC	PRJEB2999	SAMEA1690353	2150
148	GCA_001127565.1.fasta	GCA_001127565.1	2144084	52.4065288486832	47.5927715518608	23.8358198652665	23.7569516865944	26.2680006940027	26.1385281546805	64	152453	330	33501.3125	1.98976643320748	195145	566	454533	0.00247054216653016	27	8727_5#47	Neisseria gonorrhoeae	485	OK	NA	GCGS197	NA	NA	NA	NA	Annotation submitted by SC	2144084	NA	Scaffold	2015-07-16	CQIY01	59960	59960	64	NA	NA	NA	NA	NA	NA	NA	SC	PRJEB2090	SAMEA1677399	2158
149	GCA_001128265.1.fasta	GCA_001128265.1	2150574	52.383038202824	47.6157993168336	23.7618421872486	23.8539571295849	26.3686346063888	26.0144035964352	77	207744	301	27929.5324675325	1.98462788739595	195595	624	455972	0.00676232273092042	24	8727_8#45	Neisseria gonorrhoeae	485	OK	NA	GCGS141	NA	NA	NA	NA	Annotation submitted by SC	2150574	NA	Scaffold	2015-07-16	CQIX01	58675	58675	77	NA	NA	NA	NA	NA	NA	NA	SC	PRJEB2999	SAMEA1690455	2169
150	GCA_001128365.1.fasta	GCA_001128365.1	2153339	52.4188713435274	47.5804320638785	24.0436364176751	23.5367956462034	26.1016495777024	26.3172217658251	88	207294	338	24469.7613636364	1.98756296165758	195973	719	456634	-0.00411249198232383	38	8289_2#6	Neisseria gonorrhoeae	485	OK	NA	GCGS006	NA	NA	NA	NA	Annotation submitted by SC	2153339	NA	Scaffold	2015-07-16	CQLM01	56159	56159	88	NA	NA	NA	NA	NA	NA	NA	SC	PRJEB2999	SAMEA1690435	2161
151	GCA_001128745.1.fasta	GCA_001128745.1	2145312	52.4271061738339	47.5713555883713	23.5013368684835	24.0700187198878	26.5484927134142	25.8786134604197	68	207786	304	31548.7058823529	1.99025863434269	195431	563	454798	0.0127773455733624	20	8289_2#69	Neisseria gonorrhoeae	485	OK	NA	GCGS069	NA	NA	NA	NA	Annotation submitted by SC	2145312	NA	Scaffold	2015-07-16	CQJB01	64041	64041	68	NA	NA	NA	NA	NA	NA	NA	SC	PRJEB2999	SAMEA1690374	2156
152	GCA_001129585.1.fasta	GCA_001129585.1	2144754	52.4082482186768	47.5915186543538	23.6220097969278	23.9695088574261	26.6298139553534	25.7784342633234	64	207710	330	33511.78125	1.99010081730961	195167	553	454672	0.0162451469180483	22	8727_8#95	Neisseria gonorrhoeae	485	OK	NA	GCGS191	NA	NA	NA	NA	Annotation submitted by SC	2144754	NA	Contig	2015-07-16	CQLW01	57145	NA	NA	NA	NA	NA	NA	NA	NA	NA	SC	PRJEB2999	SAMEA1690334	2157
153	GCA_001130425.1.fasta	GCA_001130425.1	2148713	52.4028104265204	47.5963984022063	23.5764385471675	24.0199598550388	26.400826913599	26.0019835129215	77	207768	363	27905.3636363636	1.98656399263098	195646	619	455684	0.00761110706527439	22	8289_2#65	Neisseria gonorrhoeae	485	OK	NA	GCGS065	NA	NA	NA	NA	Annotation submitted by SC	2148713	NA	Contig	2015-07-16	CQHZ01	61145	NA	NA	NA	NA	NA	NA	NA	NA	NA	SC	PRJEB2999	SAMEA1690357	2165
154	GCA_001130625.1.fasta	GCA_001130625.1	2157519	52.394115648576	47.604679263543	23.8846564039529	23.7200228595901	26.0889011869652	26.3052144616108	80	217967	346	26968.9875	1.98883464439966	196146	665	457512	-0.00412857955455219	23	8289_2#36	Neisseria gonorrhoeae	485	OK	NA	GCGS036	NA	NA	NA	NA	Annotation submitted by SC	2157519	NA	Scaffold	2015-07-16	CQLA01	58572	58572	80	NA	NA	NA	NA	NA	NA	NA	SC	PRJEB2999	SAMEA1690417	2167
155	GCA_001130865.1.fasta	GCA_001130865.1	2146000	52.3972041006524	47.6026561043802	23.998788443616	23.6038676607642	25.6762814538677	26.7209226467847	77	207721	334	27870.1298701299	1.98883133376412	195273	621	454957	-0.0199369644019623	19	8289_2#81	Neisseria gonorrhoeae	485	OK	NA	GCGS081	NA	NA	NA	NA	Annotation submitted by SC	2146000	NA	Contig	2015-07-16	CQKC01	64020	NA	NA	NA	NA	NA	NA	NA	NA	NA	SC	PRJEB2999	SAMEA1690424	2155
156	GCA_001131585.1.fasta	GCA_001131585.1	2150943	52.4436956255931	47.5560254269871	23.8175535102511	23.7384719167361	25.9782802240692	26.4654154015239	73	207748	304	29464.9726027397	1.98788786148656	196014	582	456044	-0.00928872711283517	17	8289_2#53	Neisseria gonorrhoeae	485	OK	NA	GCGS053	NA	NA	NA	NA	Annotation submitted by SC	2150943	NA	Contig	2015-07-16	CQON01	64019	NA	NA	NA	NA	NA	NA	NA	NA	NA	SC	PRJEB2999	SAMEA1690512	2159
157	GCA_001131645.1.fasta	GCA_001131645.1	2147576	52.3830588533305	47.6167548901645	23.6557868033541	23.9609680868104	26.3978550700883	25.9852037832421	85	207763	325	25265.6	1.9853615025248	195260	677	455242	0.00787757141104713	16	8289_2#17	Neisseria gonorrhoeae	485	OK	NA	GCGS017	NA	NA	NA	NA	Annotation submitted by SC	2147576	NA	Contig	2015-07-16	CQIC01	52960	NA	NA	NA	NA	NA	NA	NA	NA	NA	SC	PRJEB2999	SAMEA1690497	2153
158	GCA_001131965.1.fasta	GCA_001131965.1	2096833	52.6142997558699	47.3854617892794	23.4491731101142	23.9362886791652	26.7892578951209	25.825041860749	78	207830	311	26882.4743589744	1.98663264419445	193139	655	444656	0.0183261212036613	21	8727_8#22	Neisseria gonorrhoeae	485	OK	NA	GCGS118	NA	NA	NA	NA	Annotation submitted by SC	2096833	NA	Contig	2015-07-16	CQNL01	59616	NA	NA	NA	NA	NA	NA	NA	NA	NA	SC	PRJEB2999	SAMEA1690316	2091
159	GCA_001132085.1.fasta	GCA_001132085.1	2144625	52.3891589438713	47.6107944279303	23.890656874745	23.7201375531853	25.9393600279769	26.4497989158944	67	207822	320	32009.328358209	1.98936628729237	195049	562	454706	-0.00974321592878284	21	8727_5#83	Neisseria gonorrhoeae	485	OK	NA	GCGS233	NA	NA	NA	NA	Annotation submitted by SC	2144625	NA	Contig	2015-07-16	CQIJ01	57756	NA	NA	NA	NA	NA	NA	NA	NA	NA	SC	PRJEB2090	SAMEA1677294	2156
160	GCA_001132185.1.fasta	GCA_001132185.1	2151118	52.3959169139024	47.6036182115532	23.5904771379348	24.0131410736185	26.3939030773765	26.0020138365259	77	207757	452	27936.5974025974	1.98817387870628	195748	631	456089	0.00747938511114375	20	8727_5#89	Neisseria gonorrhoeae	485	OK	NA	GCGS239	NA	NA	NA	NA	Annotation submitted by SC	2151118	NA	Contig	2015-07-16	CQKF01	66635	NA	NA	NA	NA	NA	NA	NA	NA	NA	SC	PRJEB2090	SAMEA1677345	2164
161	GCA_001132645.1.fasta	GCA_001132645.1	2097727	52.6192874477947	47.3805695402691	23.7460355899505	23.6345339503186	26.3748810021514	26.2444064456433	75	207800	384	27969.6933333333	1.98715585249053	193285	619	444887	0.0024795956546829	21	8727_8#2	Neisseria gonorrhoeae	485	OK	NA	GCGS098	NA	NA	NA	NA	Annotation submitted by SC	2097727	NA	Contig	2015-07-16	CQMV01	70290	NA	NA	NA	NA	NA	NA	NA	NA	NA	SC	PRJEB2999	SAMEA1690427	2094
162	GCA_001133405.1.fasta	GCA_001133405.1	2128202	52.5665326881565	47.4332323717391	24.0718691176871	23.361363254052	26.159593873138	26.4069388150185	73	207584	361	29153.4520547945	1.98727214550519	195180	632	451274	-0.00470536916231199	25	8727_8#84	Neisseria gonorrhoeae	485	OK	NA	GCGS180	NA	NA	NA	NA	Annotation submitted by SC	2128202	NA	Contig	2015-07-16	CQOW01	58513	NA	NA	NA	NA	NA	NA	NA	NA	NA	SC	PRJEB2999	SAMEA1690507	2145
163	GCA_001133565.1.fasta	GCA_001133565.1	2135183	52.5294553206915	47.4698421634118	23.4882443331555	23.9815978302562	26.5861521003118	25.9433032203797	72	207619	332	29655.3194444444	1.98987255547718	195526	620	452744	0.01223787446505	24	8727_8#50	Neisseria gonorrhoeae	485	OK	NA	GCGS146	NA	NA	NA	NA	Annotation submitted by SC	2135183	NA	Scaffold	2015-07-16	CQKO01	60471	60471	72	NA	NA	NA	NA	NA	NA	NA	SC	PRJEB2999	SAMEA1690407	2140
164	GCA_001134525.1.fasta	GCA_001134525.1	2149206	52.3983740972247	47.6013002010975	23.8095371034698	23.7917630976277	26.402401631114	25.9959724661107	73	207784	584	29441.1780821918	1.98780152681418	195563	601	455679	0.00775652244951604	19	8289_2#57	Neisseria gonorrhoeae	485	OK	NA	GCGS057	NA	NA	NA	NA	Annotation submitted by SC	2149206	NA	Contig	2015-07-16	CQLJ01	55726	NA	NA	NA	NA	NA	NA	NA	NA	NA	SC	PRJEB2999	SAMEA1690322	2165
165	GCA_001135125.1.fasta	GCA_001135125.1	2137454	52.5330135759647	47.4668928547702	23.8966078334317	23.5702850213385	26.0515547936938	26.4814587822709	78	172730	329	27403.2564102564	1.98741490914044	195640	719	453216	-0.00818350137015104	57	8727_8#58	Neisseria gonorrhoeae	485	OK	NA	GCGS154	NA	NA	NA	NA	Annotation submitted by SC	2137454	NA	Contig	2015-07-16	CQJW01	53630	NA	NA	NA	NA	NA	NA	NA	NA	NA	SC	PRJEB2999	SAMEA1690500	2150
166	GCA_001135185.1.fasta	GCA_001135185.1	2141855	52.3904746119602	47.6085916180134	23.8341997941037	23.7743918239096	25.883918379162	26.5065562327982	85	176094	394	25198.2941176471	1.98656482670405	194835	708	454107	-0.0118845621889839	21	8289_2#49	Neisseria gonorrhoeae	485	OK	NA	GCGS049	NA	NA	NA	NA	Annotation submitted by SC	2141855	NA	Scaffold	2015-07-16	CQJF01	57653	57653	85	NA	NA	NA	NA	NA	NA	NA	SC	PRJEB2999	SAMEA1690460	2146
167	GCA_001135285.1.fasta	GCA_001135285.1	2093351	52.6186482821085	47.3804440822394	23.8471713534902	23.5332727287493	26.2187277718835	26.399920510225	88	207899	387	23788.0795454545	1.98578586411063	192840	722	443889	-0.00344350803863485	20	8289_2#18	Neisseria gonorrhoeae	485	OK	NA	GCGS018	NA	NA	NA	NA	Annotation submitted by SC	2093351	NA	Scaffold	2015-07-16	CQLZ01	63692	63692	88	NA	NA	NA	NA	NA	NA	NA	SC	PRJEB2999	SAMEA1690333	2081
168	GCA_001135385.1.fasta	GCA_001135385.1	2145506	52.3986416257983	47.6012651560984	23.8895160395729	23.7117491165254	25.5485652335626	26.8500763922357	68	207757	371	31551.5588235294	1.98947250923945	195254	590	454868	-0.0248386431077302	23	8727_8#29	Neisseria gonorrhoeae	485	OK	NA	GCGS125	NA	NA	NA	NA	Annotation submitted by SC	2145506	NA	Contig	2015-07-16	CQNS01	64337	NA	NA	NA	NA	NA	NA	NA	NA	NA	SC	PRJEB2999	SAMEA1690365	2164
169	GCA_001135405.1.fasta	GCA_001135405.1	2145698	52.4330544186554	47.5669455813446	23.7575371743833	23.8094084069613	26.2246597610661	26.2083946575893	80	207856	304	26821.225	1.98919375875832	195562	660	454783	0.000310207056543864	25	8727_5#64	Neisseria gonorrhoeae	485	OK	NA	GCGS214	NA	NA	NA	NA	Annotation submitted by SC	2145698	NA	Contig	2015-07-16	CQJP01	56592	NA	NA	NA	NA	NA	NA	NA	NA	NA	SC	PRJEB2090	SAMEA1677467	2150
170	GCA_001137245.1.fasta	GCA_001137245.1	2149700	52.394148020654	47.604875098851	23.9827882960413	23.6220868028097	26.1438340233521	26.2503139973019	67	207820	334	32085.0746268657	1.98872633705557	195560	556	455769	-0.00203228753539182	22	8727_5#45	Neisseria gonorrhoeae	485	OK	NA	GCGS195	NA	NA	NA	NA	Annotation submitted by SC	2149700	NA	Scaffold	2015-07-16	CQKU01	64025	64025	67	NA	NA	NA	NA	NA	NA	NA	SC	PRJEB2090	SAMEA1677304	2163
171	GCA_001138225.1.fasta	GCA_001138225.1	2143851	52.3982776788126	47.5999498099448	23.980071376229	23.6198784337158	25.8448931385623	26.5533845402502	73	207782	304	29367.8219178082	1.98836010306432	195105	618	454507	-0.01352127270348	36	8727_5#81	Neisseria gonorrhoeae	485	OK	NA	GCGS231	NA	NA	NA	NA	Annotation submitted by SC	2143851	NA	Scaffold	2015-07-16	CQIF01	58729	58729	73	NA	NA	NA	NA	NA	NA	NA	SC	PRJEB2090	SAMEA1677436	2158
172	GCA_001138665.1.fasta	GCA_001138665.1	2145043	52.3905115188833	47.6093486237805	23.4487607008344	24.1605879229461	26.7470162602801	25.6434952586032	79	217570	304	27152.4430379747	1.98758387561143	195116	643	454696	0.0210633752121154	27	8727_8#9	Neisseria gonorrhoeae	485	OK	NA	GCGS105	NA	NA	NA	NA	Annotation submitted by SC	2145043	NA	Contig	2015-07-16	CQIV01	59811	NA	NA	NA	NA	NA	NA	NA	NA	NA	SC	PRJEB2999	SAMEA1690480	2153
173	GCA_001140325.1.fasta	GCA_001140325.1	2142896	52.397083199558	47.6023568105965	23.7885086350434	23.8138481755531	26.2019248717623	26.1951583277957	83	207781	425	25818.0240963855	1.98565136265688	195011	692	454287	0.000129139706897471	23	8289_2#7	Neisseria gonorrhoeae	485	OK	NA	GCGS007	NA	NA	NA	NA	Annotation submitted by SC	2142896	NA	Contig	2015-07-16	CQJC01	51702	NA	NA	NA	NA	NA	NA	NA	NA	NA	SC	PRJEB2999	SAMEA1690387	2151
174	GCA_001140465.1.fasta	GCA_001140465.1	2152652	52.3648504263578	47.6346385760448	23.9484133989145	23.6862251771303	25.7642201340486	26.6006302923092	78	207826	304	27598.1025641026	1.98827665029991	195651	646	456363	-0.0159727403296391	22	8727_8#5	Neisseria gonorrhoeae	485	OK	NA	GCGS101	NA	NA	NA	NA	Annotation submitted by SC	2152652	NA	Contig	2015-07-16	CQKX01	55610	NA	NA	NA	NA	NA	NA	NA	NA	NA	SC	PRJEB2999	SAMEA1690416	2167
175	GCA_001141185.1.fasta	GCA_001141185.1	2152186	52.3898492044833	47.6098255448182	23.9402635274089	23.6695620174093	26.131802734522	26.2580464699612	75	207828	397	28695.8133333333	1.98785410347161	195721	623	456208	-0.00240969839303179	15	8727_8#10	Neisseria gonorrhoeae	485	OK	NA	GCGS106	NA	NA	NA	NA	Annotation submitted by SC	2152186	NA	Contig	2015-07-16	CQMF01	56345	NA	NA	NA	NA	NA	NA	NA	NA	NA	SC	PRJEB2999	SAMEA1690364	2165
176	GCA_001143005.1.fasta	GCA_001143005.1	2097409	52.6180158471714	47.3809829174949	23.5476723900775	23.8333105274174	26.4955476018268	26.1224682453446	86	207818	318	24388.476744186	1.98629167804263	193251	716	444794	0.00709033494470437	24	8727_8#80	Neisseria gonorrhoeae	485	OK	NA	GCGS176	NA	NA	NA	NA	Annotation submitted by SC	2097409	NA	Scaffold	2015-07-16	CQNJ01	54076	57044	86	NA	NA	NA	NA	NA	NA	NA	SC	PRJEB2999	SAMEA1690402	2093
177	GCA_001144005.1.fasta	GCA_001144005.1	2130518	52.5634610925606	47.4356001685975	23.699306929113	23.7362932394845	26.5409163405332	26.0225447520274	74	207661	329	28790.7837837838	1.98776042412604	195356	660	451771	0.00986182374088517	28	8727_5#62	Neisseria gonorrhoeae	485	OK	NA	GCGS212	NA	NA	NA	NA	Annotation submitted by SC	2130518	NA	Scaffold	2015-07-16	CQOK01	53279	53279	74	NA	NA	NA	NA	NA	NA	NA	SC	PRJEB2090	SAMEA1677318	2136
178	GCA_001144185.1.fasta	GCA_001144185.1	2147245	52.3688726717259	47.6307081865367	23.7005558285151	23.9301523580216	26.240508186071	26.1283644856549	81	207826	342	26509.1975308642	1.98480187569253	195152	651	455258	0.00214141902803754	23	8727_8#85	Neisseria gonorrhoeae	485	OK	NA	GCGS181	NA	NA	NA	NA	Annotation submitted by SC	2147245	NA	Contig	2015-07-16	CQIA01	59624	NA	NA	NA	NA	NA	NA	NA	NA	NA	SC	PRJEB2999	SAMEA1690400	2154
179	GCA_001144225.1.fasta	GCA_001144225.1	2146634	52.3979402171027	47.6009417534615	23.798514325218	23.8024274282435	26.1434413132374	26.2544989038653	66	207733	304	32524.7575757576	1.98900184035404	195346	560	455137	-0.00211950298366278	23	8289_2#67	Neisseria gonorrhoeae	485	OK	NA	GCGS067	NA	NA	NA	NA	Annotation submitted by SC	2146634	NA	Contig	2015-07-16	CQJG01	64301	NA	NA	NA	NA	NA	NA	NA	NA	NA	SC	PRJEB2999	SAMEA1690449	2166
180	GCA_001144945.1.fasta	GCA_001144945.1	2144061	52.420989887881	47.579010112119	23.7381772253681	23.8408328867509	26.1473437556114	26.2736461322696	65	263834	304	32985.5538461538	1.98976470935192	195207	513	454471	-0.00240938557109024	16	8727_8#36	Neisseria gonorrhoeae	485	OK	NA	GCGS132	NA	NA	NA	NA	Annotation submitted by SC	2144061	NA	Contig	2015-07-16	CQHL01	67284	NA	NA	NA	NA	NA	NA	NA	NA	NA	SC	PRJEB2999	SAMEA1690488	2148
181	GCA_001145045.1.fasta	GCA_001145045.1	2146004	52.3876469941342	47.6099298976144	23.7538699834669	23.8560599141474	26.1755336895924	26.2121133045418	77	207821	304	27870.1818181818	1.98862738311688	195196	643	454927	-0.000698248863010629	41	8289_2#77	Neisseria gonorrhoeae	485	OK	NA	GCGS077	NA	NA	NA	NA	Annotation submitted by SC	2146004	NA	Scaffold	2015-07-16	CQNB01	64579	64579	77	NA	NA	NA	NA	NA	NA	NA	SC	PRJEB2999	SAMEA1690496	2154
182	GCA_001145225.1.fasta	GCA_001145225.1	2141811	52.4359525653758	47.5629735770336	23.685143086855	23.8778304901786	26.5444523349633	25.8915002304125	76	207575	312	28181.7236842105	1.98707197553047	195113	655	453988	0.0124523742319107	24	8727_8#20	Neisseria gonorrhoeae	485	OK	NA	GCGS116	NA	NA	NA	NA	Annotation submitted by SC	2141811	NA	Scaffold	2015-07-16	CQOD01	72393	72393	76	NA	NA	NA	NA	NA	NA	NA	SC	PRJEB2999	SAMEA1690492	2157
183	GCA_001145985.1.fasta	GCA_001145985.1	2100131	52.6273361042716	47.37175919026	23.336925172763	24.034834017497	26.7143335344319	25.9130025698397	82	229706	343	25611.3536585366	1.98593124212378	193465	663	445255	0.0152265157978835	20	8289_2#44	Neisseria gonorrhoeae	485	OK	NA	GCGS044	NA	NA	NA	NA	Annotation submitted by SC	2100131	NA	Scaffold	2015-07-16	CQKI01	48723	48723	82	NA	NA	NA	NA	NA	NA	NA	SC	PRJEB2999	SAMEA1690462	2106
184	GCA_001146225.1.fasta	GCA_001146225.1	2145170	52.3841467109833	47.6157134399605	23.722781877427	23.8929315625335	26.6738766624557	25.7102700485276	74	207704	330	28988.7837837838	1.98963949147581	195038	622	454762	0.0183950044895166	23	8727_8#79	Neisseria gonorrhoeae	485	OK	NA	GCGS175	NA	NA	NA	NA	Annotation submitted by SC	2145170	NA	Contig	2015-07-16	CQIB01	64032	NA	NA	NA	NA	NA	NA	NA	NA	NA	SC	PRJEB2999	SAMEA1690355	2151
185	GCA_001146365.1.fasta	GCA_001146365.1	2151197	52.3792567579817	47.6206037847766	23.7240011026419	23.8966026821346	26.2053173186835	26.1739394392982	72	207791	304	29877.7361111111	1.98881731321536	195583	590	456021	0.000599051634701004	20	8727_8#70	Neisseria gonorrhoeae	485	OK	NA	GCGS166	NA	NA	NA	NA	Annotation submitted by SC	2151197	NA	Contig	2015-07-16	CQOX01	65992	NA	NA	NA	NA	NA	NA	NA	NA	NA	SC	PRJEB2999	SAMEA1690478	2157
186	GCA_001146625.1.fasta	GCA_001146625.1	2161482	52.4009452773606	47.5989159289784	23.6311012536769	23.9678146753015	26.4096578181081	25.9912874592525	66	242496	304	32749.7272727273	1.98963764851485	196603	539	458423	0.00798402312479637	17	8289_2#34	Neisseria gonorrhoeae	485	OK	NA	GCGS034	NA	NA	NA	NA	Annotation submitted by SC	2161482	NA	Contig	2015-07-16	CQLT01	77403	NA	NA	NA	NA	NA	NA	NA	NA	NA	SC	PRJEB2999	SAMEA1690317	2171
187	GCA_001146925.1.fasta	GCA_001146925.1	2154197	52.403285307704	47.5963897452276	23.8593777635007	23.7370119817268	26.340070105009	26.063215202695	70	207720	583	30774.2428571429	1.98973053911657	195947	622	456812	0.00528315926546019	22	8289_2#73	Neisseria gonorrhoeae	485	OK	NA	GCGS073	NA	NA	NA	NA	Annotation submitted by SC	2154197	NA	Contig	2015-07-16	CQNP01	54884	NA	NA	NA	NA	NA	NA	NA	NA	NA	SC	PRJEB2999	SAMEA1690440	2161
188	GCA_001147865.1.fasta	GCA_001147865.1	2155111	52.4160472476824	47.5837671470286	23.5498774773086	24.03388966972	26.5894424927533	25.8266047549291	74	207777	303	29123.1216216216	1.98970698409579	196125	583	456956	0.0145535151519444	13	8289_2#94	Neisseria gonorrhoeae	485	OK	NA	GCGS094	NA	NA	NA	NA	Annotation submitted by SC	2155111	NA	Contig	2015-07-16	CQNK01	56719	NA	NA	NA	NA	NA	NA	NA	NA	NA	SC	PRJEB2999	SAMEA1690461	2166
189	GCA_001147965.1.fasta	GCA_001147965.1	2092691	52.6113984338825	47.3884582100272	23.5430840004568	23.8453742095704	26.7210495959509	25.8903488379316	80	207885	408	26158.6375	1.98637674417918	192716	658	443708	0.0157893685160864	18	8289_2#83	Neisseria gonorrhoeae	485	OK	NA	GCGS083	NA	NA	NA	NA	Annotation submitted by SC	2092691	NA	Contig	2015-07-16	CQKQ01	63531	NA	NA	NA	NA	NA	NA	NA	NA	NA	SC	PRJEB2999	SAMEA1690385	2089
190	GCA_001148185.1.fasta	GCA_001148185.1	2145420	52.3859663842045	47.6138005611955	23.831044737161	23.7827558240345	26.2433929020891	26.1425734821154	79	207775	358	27157.2151898734	1.98671967439902	195090	622	454815	0.0019245501597564	16	8727_8#55	Neisseria gonorrhoeae	485	OK	NA	GCGS151	NA	NA	NA	NA	Annotation submitted by SC	2145420	NA	Contig	2015-07-16	CQIL01	52946	NA	NA	NA	NA	NA	NA	NA	NA	NA	SC	PRJEB2999	SAMEA1690447	2155
191	GCA_001149765.1.fasta	GCA_001149765.1	2141663	52.3867200395207	47.6127663409229	23.8496439449157	23.7631223960072	25.9370872074645	26.4496328320562	72	207815	409	29745.3194444444	1.98745486026331	194790	579	454042	-0.00978388462200072	17	8727_8#83	Neisseria gonorrhoeae	485	OK	NA	GCGS179	NA	NA	NA	NA	Annotation submitted by SC	2141663	NA	Contig	2015-07-16	CQMX01	57342	NA	NA	NA	NA	NA	NA	NA	NA	NA	SC	PRJEB2999	SAMEA1690483	2152
192	GCA_001150325.1.fasta	GCA_001150325.1	2140408	52.396786033317	47.6030270864246	23.8685801959253	23.7344468904994	26.0948847135686	26.3019013197484	84	189390	394	25481.0476190476	1.98552539585103	194788	703	453754	-0.00395094092313447	23	8289_2#63	Neisseria gonorrhoeae	485	OK	NA	GCGS063	NA	NA	NA	NA	Annotation submitted by SC	2140408	NA	Contig	2015-07-16	CQJV01	51702	NA	NA	NA	NA	NA	NA	NA	NA	NA	SC	PRJEB2999	SAMEA1690419	2156
193	GCA_001150465.1.fasta	GCA_001150465.1	2148939	52.3644924309159	47.6333204432513	23.8821111255368	23.7512093177145	25.8777471114815	26.4867453194344	74	207784	371	29039.7162162162	1.98838538589596	195264	647	455520	-0.0116299839773354	45	8727_8#7	Neisseria gonorrhoeae	485	OK	NA	GCGS103	NA	NA	NA	NA	Annotation submitted by SC	2148939	NA	Scaffold	2015-07-16	CQMD01	66815	66815	74	NA	NA	NA	NA	NA	NA	NA	SC	PRJEB2999	SAMEA1690339	2165
194	GCA_001150765.1.fasta	GCA_001150765.1	2141032	52.3901090688976	47.6089568021403	23.6780673992729	23.9308894028674	26.5404253649642	25.8496837039334	81	209778	328	26432.4938271605	1.98810087414179	194796	655	453799	0.0131845814659857	17	8289_2#30	Neisseria gonorrhoeae	485	OK	NA	GCGS030	NA	NA	NA	NA	Annotation submitted by SC	2141032	NA	Scaffold	2015-07-16	CQMH01	55634	55634	81	NA	NA	NA	NA	NA	NA	NA	SC	PRJEB2999	SAMEA1690360	2144
195	GCA_001150905.1.fasta	GCA_001150905.1	2148550	52.4066463428824	47.5933071141002	23.8056363594052	23.787670754695	26.0315096227688	26.3751367201136	75	208445	415	28647.3333333333	1.98850384489488	195509	602	455592	-0.00655693736051073	17	8289_2#58	Neisseria gonorrhoeae	485	OK	NA	GCGS058	NA	NA	NA	NA	Annotation submitted by SC	2148550	NA	Contig	2015-07-16	CQKG01	55702	NA	NA	NA	NA	NA	NA	NA	NA	NA	SC	PRJEB2999	SAMEA1690397	2158
196	GCA_001151205.1.fasta	GCA_001151205.1	2150275	52.3849740149516	47.6148864680099	24.053388520073	23.5614979479369	25.9001290532606	26.4848449616909	75	207759	323	28670.3333333333	1.98857805998242	195564	609	455884	-0.0111619012784741	22	8727_8#69	Neisseria gonorrhoeae	485	OK	NA	GCGS165	NA	NA	NA	NA	Annotation submitted by SC	2150275	NA	Contig	2015-07-16	CQJQ01	64009	NA	NA	NA	NA	NA	NA	NA	NA	NA	SC	PRJEB2999	SAMEA1690336	2162
197	GCA_001151425.1.fasta	GCA_001151425.1	2142109	52.4059700043275	47.5938432638115	23.7838504016369	23.8099928621746	26.3051039886392	26.1008660156883	83	242598	304	25808.5421686747	1.98611639843687	194931	674	454043	0.00389722722304515	19	8727_5#72	Neisseria gonorrhoeae	485	OK	NA	GCGS222	NA	NA	NA	NA	Annotation submitted by SC	2142109	NA	Contig	2015-07-16	CQLN01	58850	NA	NA	NA	NA	NA	NA	NA	NA	NA	SC	PRJEB2090	SAMEA1677421	2156
198	GCA_001152885.1.fasta	GCA_001152885.1	2142458	52.4003737762887	47.5995328729898	23.9659307206956	23.6336021522942	25.8951167304097	26.5052570458791	87	207744	303	24625.9540229885	1.98690154527036	194998	712	454215	-0.0116438160932645	18	8727_8#25	Neisseria gonorrhoeae	485	OK	NA	GCGS121	NA	NA	NA	NA	Annotation submitted by SC	2142458	NA	Contig	2015-07-16	CQJS01	56881	NA	NA	NA	NA	NA	NA	NA	NA	NA	SC	PRJEB2999	SAMEA1690392	2150
199	GCA_001153945.1.fasta	GCA_001153945.1	2146582	52.4086198430808	47.5911006427893	24.1349736464761	23.4561269963132	25.4267481978326	26.9818716452481	70	207715	330	30665.4571428571	1.99079172024533	195353	594	455039	-0.0296730471451402	21	8727_5#69	Neisseria gonorrhoeae	485	OK	NA	GCGS219	NA	NA	NA	NA	Annotation submitted by SC	2146582	NA	Contig	2015-07-16	CQLE01	59905	NA	NA	NA	NA	NA	NA	NA	NA	NA	SC	PRJEB2090	SAMEA1677425	2165
200	GCA_001153985.1.fasta	GCA_001153985.1	2152101	52.3766310224288	47.6231366464678	23.7411255326771	23.8820111137907	26.1008660838873	26.2757649385415	74	207759	334	29082.4459459459	1.98837057452184	195633	601	456257	-0.00333925361826407	19	8727_5#91	Neisseria gonorrhoeae	485	OK	NA	GCGS241	NA	NA	NA	NA	Annotation submitted by SC	2152101	NA	Contig	2015-07-16	CQLQ01	64022	NA	NA	NA	NA	NA	NA	NA	NA	NA	SC	PRJEB2090	SAMEA1677419	2165
201	GCA_001154185.1.fasta	GCA_001154185.1	2142290	52.4499484196817	47.5491646789184	23.8372956042366	23.7118690746818	26.1889380055921	26.2610104140896	69	244248	309	31047.6811594203	1.98903496793114	195155	621	454141	-0.00137411781458307	28	8289_2#50	Neisseria gonorrhoeae	485	OK	NA	GCGS050	NA	NA	NA	NA	Annotation submitted by SC	2142290	NA	Scaffold	2015-07-16	CQOV01	62169	62169	69	NA	NA	NA	NA	NA	NA	NA	SC	PRJEB2999	SAMEA1690453	2153
202	GCA_001154265.1.fasta	GCA_001154265.1	2150421	52.4041571394625	47.5955638454052	23.7229361134401	23.872627731965	26.2457444379496	26.1584127015129	73	207741	541	29457.8219178082	1.98959477546245	195729	595	455886	0.0016665039799097	19	8289_2#29	Neisseria gonorrhoeae	485	OK	NA	GCGS029	NA	NA	NA	NA	Annotation submitted by SC	2150421	NA	Contig	2015-07-16	CQNA01	63997	NA	NA	NA	NA	NA	NA	NA	NA	NA	SC	PRJEB2999	SAMEA1690349	2157
203	GCA_001154625.1.fasta	GCA_001154625.1	2146160	52.3971651694189	47.6026950460357	23.9043221381444	23.6983729078913	26.1667816006262	26.2303835687926	69	207716	533	31103.768115942	1.99053747654124	195184	614	454965	-0.00121384368716808	23	8727_8#73	Neisseria gonorrhoeae	485	OK	NA	GCGS169	NA	NA	NA	NA	Annotation submitted by SC	2146160	NA	Contig	2015-07-16	CQOS01	58337	NA	NA	NA	NA	NA	NA	NA	NA	NA	SC	PRJEB2999	SAMEA1690382	2161
204	GCA_001155665.1.fasta	GCA_001155665.1	2192418	52.3343632464247	47.6640403426719	23.8926153680548	23.7714249746171	26.286912440967	26.0474508054577	73	172802	312	30033.1232876712	1.98618782098746	198357	669	464791	0.00457560999417807	31	8727_8#54	Neisseria gonorrhoeae	485	OK	NA	GCGS150	NA	NA	NA	NA	Annotation submitted by SC	2192418	NA	Scaffold	2015-07-16	CQIR01	56872	56872	73	NA	NA	NA	NA	NA	NA	NA	SC	PRJEB2999	SAMEA1690337	2227
205	GCA_001155685.1.fasta	GCA_001155685.1	2134397	52.5383984329063	47.4601491662516	23.5246769930805	23.9354721731712	26.7555660919688	25.7828323409375	70	207654	314	30491.3857142857	1.98726866231082	195437	629	452526	0.0185147202816534	25	8727_5#66	Neisseria gonorrhoeae	485	OK	NA	GCGS216	NA	NA	NA	NA	Annotation submitted by SC	2134397	NA	Scaffold	2015-07-16	CQJZ01	54787	54787	70	NA	NA	NA	NA	NA	NA	NA	SC	PRJEB2090	SAMEA1677297	2146
206	GCA_001156005.1.fasta	GCA_001156005.1	2131423	52.5365448341319	47.4633144148299	23.8057391704978	23.6575752443321	26.1427224910306	26.3938223431013	77	207537	311	27680.8181818182	1.98769460353124	195091	627	451833	-0.00477952733403824	27	8727_8#46	Neisseria gonorrhoeae	485	OK	NA	GCGS142	NA	NA	NA	NA	Annotation submitted by SC	2131423	NA	Contig	2015-07-16	CQMS01	63673	NA	NA	NA	NA	NA	NA	NA	NA	NA	SC	PRJEB2999	SAMEA1690320	2135
207	GCA_001156065.1.fasta	GCA_001156065.1	2142938	52.3881698863896	47.6113634645519	23.5637241954737	24.0476392690782	26.7801494956924	25.6080203906973	79	207780	461	27125.7974683544	1.98728774201771	194940	650	454287	0.0223739273110135	19	8727_5#87	Neisseria gonorrhoeae	485	OK	NA	GCGS237	NA	NA	NA	NA	Annotation submitted by SC	2142938	NA	Contig	2015-07-16	CQHY01	54461	NA	NA	NA	NA	NA	NA	NA	NA	NA	SC	PRJEB2090	SAMEA1677343	2160
208	GCA_001156545.1.fasta	GCA_001156545.1	2150394	52.4003508194312	47.5982075842846	23.7264426891072	23.8717648951773	25.8578195437673	26.5425312756639	71	207710	330	30287.2394366197	1.99014680747889	195569	619	455937	-0.0130669303008304	28	8727_5#53	Neisseria gonorrhoeae	485	OK	NA	GCGS203	NA	NA	NA	NA	Annotation submitted by SC	2150394	NA	Scaffold	2015-07-16	CQKM01	58842	58842	71	NA	NA	NA	NA	NA	NA	NA	SC	PRJEB2090	SAMEA1677481	2156
209	GCA_001157065.1.fasta	GCA_001157065.1	2152155	52.3858179359758	47.6135780183119	23.6906728372259	23.9229051810859	26.5209522548329	25.8648656811429	81	321334	304	26569.8148148148	1.98798919732576	195696	678	456348	0.012524125794732	19	8727_8#63	Neisseria gonorrhoeae	485	OK	NA	GCGS159	NA	NA	NA	NA	Annotation submitted by SC	2152155	NA	Contig	2015-07-16	CQNG01	57730	NA	NA	NA	NA	NA	NA	NA	NA	NA	SC	PRJEB2999	SAMEA1690457	2168
210	GCA_001157345.1.fasta	GCA_001157345.1	2095501	52.5806000569792	47.4187795663185	23.4546297043046	23.9641498620139	27.0111061746093	25.5694938823699	73	322517	304	28705.4931506849	1.98811597006546	192789	608	444208	0.0274171898129198	23	8727_8#48	Neisseria gonorrhoeae	485	OK	NA	GCGS144	NA	NA	NA	NA	Annotation submitted by SC	2095501	NA	Scaffold	2015-07-16	CQMI01	67160	67160	73	NA	NA	NA	NA	NA	NA	NA	SC	PRJEB2999	SAMEA1690341	2085
211	GCA_001158065.1.fasta	GCA_001158065.1	2146890	52.4407398609151	47.5579559269455	23.6756424409262	23.8823134860193	26.9099953886785	25.5307444722366	77	220888	372	27881.6883116883	1.98646101267529	195583	665	455057	0.0263011338150456	25	8727_8#38	Neisseria gonorrhoeae	485	OK	NA	GCGS134	NA	NA	NA	NA	Annotation submitted by SC	2146890	NA	Scaffold	2015-07-16	CQIU01	60243	60243	77	NA	NA	NA	NA	NA	NA	NA	SC	PRJEB2999	SAMEA1690452	2162
212	GCA_001158545.1.fasta	GCA_001158545.1	2140980	52.3915683472055	47.6081514072995	23.9120869882017	23.6960644190978	25.9624564451793	26.4291119020262	75	207769	409	28546.4	1.98450137425075	194777	613	453910	-0.00890707172105025	24	8727_8#91	Neisseria gonorrhoeae	485	OK	NA	GCGS187	NA	NA	NA	NA	Annotation submitted by SC	2140980	NA	Contig	2015-07-16	CQJA01	67283	NA	NA	NA	NA	NA	NA	NA	NA	NA	SC	PRJEB2999	SAMEA1690426	2151
213	GCA_001158885.1.fasta	GCA_001158885.1	2149669	52.4029048193001	47.5966765115932	23.7720318802569	23.8246446313363	26.2947458422669	26.1081589770332	72	165191	312	29856.5138888889	1.99031021509089	195581	602	455764	0.00356062065408541	24	8727_5#44	Neisseria gonorrhoeae	485	OK	NA	GCGS194	NA	NA	NA	NA	Annotation submitted by SC	2149669	NA	Contig	2015-07-16	CQNF01	59794	NA	NA	NA	NA	NA	NA	NA	NA	NA	SC	PRJEB2090	SAMEA1677303	2158
214	GCA_001158945.1.fasta	GCA_001158945.1	2147327	52.3977018870438	47.6015530005444	23.5337235549127	24.0678294456317	26.2480749322297	26.1496269548141	74	207792	312	29017.9324324324	1.98694628096695	195394	597	455271	0.00187886059636498	18	8289_2#1	Neisseria gonorrhoeae	485	OK	NA	GCGS001	NA	NA	NA	NA	Annotation submitted by SC	2147327	NA	Scaffold	2015-07-16	CQOO01	65577	67285	74	NA	NA	NA	NA	NA	NA	NA	SC	PRJEB2999	SAMEA1690394	2150
215	GCA_001159225.1.fasta	GCA_001159225.1	2092152	52.621272259377	47.3782975615538	23.7694010760212	23.6088964855326	26.0020304452067	26.6192418141703	70	207820	395	29887.8857142857	1.98740814110279	192726	589	443665	-0.0117293129273143	25	8727_8#42	Neisseria gonorrhoeae	485	OK	NA	GCGS138	NA	NA	NA	NA	Annotation submitted by SC	2092152	NA	Contig	2015-07-16	CQNX01	70847	NA	NA	NA	NA	NA	NA	NA	NA	NA	SC	PRJEB2999	SAMEA1690409	2086
216	GCA_001159665.1.fasta	GCA_001159665.1	2142958	52.4299122987945	47.5700410367352	23.5141799325978	24.0558611041374	26.8958607681532	25.5340515306413	78	207752	357	27473.8205128205	1.98723641617857	195132	668	454219	0.0259738988261325	27	8727_8#68	Neisseria gonorrhoeae	485	OK	NA	GCGS164	NA	NA	NA	NA	Annotation submitted by SC	2142958	NA	Contig	2015-07-16	CQNH01	55544	NA	NA	NA	NA	NA	NA	NA	NA	NA	SC	PRJEB2999	SAMEA1690343	2152
217	GCA_001160265.1.fasta	GCA_001160265.1	2148435	52.3961860610165	47.6027433922832	23.668437723273	23.9343056690102	26.5207464968687	25.8754395641479	76	207784	355	28268.8815789474	1.98517329375943	195540	631	455511	0.0123159142150026	22	8289_2#61	Neisseria gonorrhoeae	485	OK	NA	GCGS061	NA	NA	NA	NA	Annotation submitted by SC	2148435	NA	Scaffold	2015-07-16	CQHO01	60966	60966	76	NA	NA	NA	NA	NA	NA	NA	SC	PRJEB2999	SAMEA1690436	2160
218	GCA_001160525.1.fasta	GCA_001160525.1	2098275	52.615648568467	47.3842561151422	23.3522774660137	24.0319786491285	26.6355935232512	25.9800550452157	75	175981	355	27977	1.98699014551925	193261	615	444980	0.0124590021385464	20	8289_2#92	Neisseria gonorrhoeae	485	OK	NA	GCGS092	NA	NA	NA	NA	Annotation submitted by SC	2098275	NA	Contig	2015-07-16	CQIN01	67748	NA	NA	NA	NA	NA	NA	NA	NA	NA	SC	PRJEB2999	SAMEA1690486	2105
219	GCA_001160885.1.fasta	GCA_001160885.1	2140657	52.3833103575211	47.6165962132187	23.7021624669436	23.9144337462751	26.4356690492685	25.9476413082526	79	207787	315	27096.9240506329	1.98786853425407	194692	627	453712	0.00931647384797033	14	8289_2#91	Neisseria gonorrhoeae	485	OK	NA	GCGS091	NA	NA	NA	NA	Annotation submitted by SC	2140657	NA	Contig	2015-07-16	CQNV01	59781	NA	NA	NA	NA	NA	NA	NA	NA	NA	SC	PRJEB2999	SAMEA1690422	2148
220	GCA_001161025.1.fasta	GCA_001161025.1	2147082	52.396415227737	47.6034450477439	23.9766809092527	23.6267641384912	25.9362241404846	26.4601910872524	79	207766	394	27178.253164557	1.9883501760999	195339	630	455148	-0.0100000533336178	16	8289_2#31	Neisseria gonorrhoeae	485	OK	NA	GCGS031	NA	NA	NA	NA	Annotation submitted by SC	2147082	NA	Contig	2015-07-16	CQOY01	55612	NA	NA	NA	NA	NA	NA	NA	NA	NA	SC	PRJEB2999	SAMEA1690401	2160
221	GCA_001161245.1.fasta	GCA_001161245.1	2150618	52.3884297443804	47.6108262834218	23.8913651796832	23.7194611037386	26.2454792064421	26.1429505379384	76	207818	318	28297.6052631579	1.98781772268647	195613	624	456032	0.00195708611622697	22	8727_8#93	Neisseria gonorrhoeae	485	OK	NA	GCGS189	NA	NA	NA	NA	Annotation submitted by SC	2150618	NA	Contig	2015-07-16	CQOH01	59082	NA	NA	NA	NA	NA	NA	NA	NA	NA	SC	PRJEB2999	SAMEA1690494	2160
222	GCA_001161645.1.fasta	GCA_001161645.1	2149025	52.3997626830772	47.600004653273	23.7929758844127	23.8070287688603	26.0958806900804	26.3038819929968	68	207690	397	31603.3088235294	1.98901723888438	195405	593	455592	-0.00396950849137366	22	8727_8#57	Neisseria gonorrhoeae	485	OK	NA	GCGS153	NA	NA	NA	NA	Annotation submitted by SC	2149025	NA	Contig	2015-07-16	CQOL01	62243	NA	NA	NA	NA	NA	NA	NA	NA	NA	SC	PRJEB2999	SAMEA1690479	2157
223	GCA_001161785.1.fasta	GCA_001161785.1	2148402	52.4289681353862	47.5702871250353	23.6367774746067	23.9335096504286	26.4935984978603	25.9353696375259	76	207639	312	28268.4473684211	1.986527213462	195677	631	455424	0.0106473363903106	24	8727_5#56	Neisseria gonorrhoeae	485	OK	NA	GCGS206	NA	NA	NA	NA	Annotation submitted by SC	2148402	NA	Contig	2015-07-16	CQLB01	72457	NA	NA	NA	NA	NA	NA	NA	NA	NA	SC	PRJEB2090	SAMEA1677491	2158
224	GCA_001162065.1.fasta	GCA_001162065.1	2143610	52.4102332047341	47.5872943305919	23.8404373929959	23.7468569375959	26.0622034791776	26.3480297255564	70	207729	330	30623	1.99042078808773	195086	642	454383	-0.00545363431721875	39	8727_5#67	Neisseria gonorrhoeae	485	OK	NA	GCGS217	NA	NA	NA	NA	Annotation submitted by SC	2143610	NA	Scaffold	2015-07-16	CQMT01	59583	59965	70	NA	NA	NA	NA	NA	NA	NA	SC	PRJEB2090	SAMEA1677398	2162
225	GCA_001162285.1.fasta	GCA_001162285.1	2146032	52.3896661373176	47.6102406674271	23.9524387334392	23.6578019339879	26.1359569661589	26.2537091711587	66	207781	692	32515.6363636364	1.98842020711335	195202	547	454940	-0.00224762274092568	19	8289_2#19	Neisseria gonorrhoeae	485	OK	NA	GCGS019	NA	NA	NA	NA	Annotation submitted by SC	2146032	NA	Contig	2015-07-16	CQOE01	64019	NA	NA	NA	NA	NA	NA	NA	NA	NA	SC	PRJEB2999	SAMEA1690502	2159
226	GCA_001162645.1.fasta	GCA_001162645.1	2102059	52.6252117566633	47.3746930985286	23.5876347904602	23.7870583080684	26.5604343170196	26.0647774396437	72	239956	328	29195.2638888889	1.98691147323714	193714	623	445818	0.00941862010300003	24	8289_2#60	Neisseria gonorrhoeae	485	OK	NA	GCGS060	NA	NA	NA	NA	Annotation submitted by SC	2102059	NA	Contig	2015-07-16	CQLX01	67236	NA	NA	NA	NA	NA	NA	NA	NA	NA	SC	PRJEB2999	SAMEA1690456	2105
227	GCA_001162805.1.fasta	GCA_001162805.1	2151911	52.3860884581193	47.6134468386471	23.9421147064168	23.6713321322304	25.8979112054355	26.4881772526838	68	207772	340	31645.75	1.98875516488525	195699	557	456221	-0.0112676106314013	20	8289_2#95	Neisseria gonorrhoeae	485	OK	NA	GCGS095	NA	NA	NA	NA	Annotation submitted by SC	2151911	NA	Contig	2015-07-16	CQLC01	78143	NA	NA	NA	NA	NA	NA	NA	NA	NA	SC	PRJEB2999	SAMEA1690325	2175
228	GCA_001163145.1.fasta	GCA_001163145.1	2153306	52.3843801113265	47.6154805680196	23.6645883121117	23.9508922559079	26.7044721001102	25.6799080112162	76	207751	304	28332.9736842105	1.98899720091797	195778	619	456538	0.0195585799949645	20	8289_2#87	Neisseria gonorrhoeae	485	OK	NA	GCGS087	NA	NA	NA	NA	Annotation submitted by SC	2153306	NA	Contig	2015-07-16	CQIH01	64068	NA	NA	NA	NA	NA	NA	NA	NA	NA	SC	PRJEB2999	SAMEA1690412	2158
229	GCA_001163365.1.fasta	GCA_001163365.1	2151552	52.3973857011125	47.6017312154203	23.9961664881909	23.6055647272295	25.9822676839788	26.4151180171337	75	242157	304	28687.36	1.98884970665236	195615	626	456149	-0.00826091468807122	22	8727_8#12	Neisseria gonorrhoeae	485	OK	NA	GCGS108	NA	NA	NA	NA	Annotation submitted by SC	2151552	NA	Contig	2015-07-16	CQMW01	59902	NA	NA	NA	NA	NA	NA	NA	NA	NA	SC	PRJEB2999	SAMEA1690408	2161
230	GCA_001164185.1.fasta	GCA_001164185.1	2145881	52.3955895037982	47.6041774916689	23.7763417449523	23.8278357467166	26.4347370613748	25.9608524424234	76	207762	310	28235.2763157895	1.98817969681473	195257	618	454932	0.00904436086012586	17	8727_8#17	Neisseria gonorrhoeae	485	OK	NA	GCGS113	NA	NA	NA	NA	Annotation submitted by SC	2145881	NA	Contig	2015-07-16	CQNI01	64098	NA	NA	NA	NA	NA	NA	NA	NA	NA	SC	PRJEB2999	SAMEA1690464	2161
231	GCA_001165585.1.fasta	GCA_001165585.1	2149141	52.390327112088	47.6079512698329	23.6209257559183	23.9870255139146	26.5647996106351	25.8255275014529	78	207744	304	27553.0897435897	1.98836678334003	195465	671	455703	0.0141108511806115	33	8727_8#51	Neisseria gonorrhoeae	485	OK	NA	GCGS147	NA	NA	NA	NA	Annotation submitted by SC	2149141	NA	Scaffold	2015-07-16	CQNO01	56327	56327	78	NA	NA	NA	NA	NA	NA	NA	SC	PRJEB2999	SAMEA1690405	2165
232	GCA_001165845.1.fasta	GCA_001165845.1	2149141	52.3913973071101	47.6086026928899	23.7968099812902	23.8117927115997	26.3374064335472	26.053990873563	78	217535	304	27553.0897435897	1.98769126310717	195471	626	455608	0.00540958200299307	16	8727_8#3	Neisseria gonorrhoeae	485	OK	NA	GCGS099	NA	NA	NA	NA	Annotation submitted by SC	2149141	NA	Contig	2015-07-16	CQMR01	62050	NA	NA	NA	NA	NA	NA	NA	NA	NA	SC	PRJEB2999	SAMEA1690467	2162
233	GCA_001166485.1.fasta	GCA_001166485.1	2151815	52.4358274294026	47.5639402086146	23.8648768597672	23.6990633488474	26.3048170962652	26.1310103331374	77	207849	307	27945.6493506493	1.98564933881447	196092	659	456236	0.00331465663170633	26	8727_5#70	Neisseria gonorrhoeae	485	OK	NA	GCGS220	NA	NA	NA	NA	Annotation submitted by SC	2151815	NA	Contig	2015-07-16	CQOG01	56120	NA	NA	NA	NA	NA	NA	NA	NA	NA	SC	PRJEB2090	SAMEA1677393	2164
234	GCA_001166745.1.fasta	GCA_001166745.1	2154543	52.3680891957134	47.6301470891971	23.6994109655737	23.9307361236234	26.5626167590993	25.8054724366142	83	207778	321	25958.3493975904	1.98717148813602	195812	700	456722	0.0144581239093037	27	8289_2#21	Neisseria gonorrhoeae	485	OK	NA	GCGS021	NA	NA	NA	NA	Annotation submitted by SC	2154543	NA	Scaffold	2015-07-16	CQHT01	55665	55665	83	NA	NA	NA	NA	NA	NA	NA	SC	PRJEB2999	SAMEA1690375	2161
235	GCA_001167005.1.fasta	GCA_001167005.1	2144784	52.3948798573656	47.6047471447008	23.69944945505	23.9052976896508	26.5411342121165	25.8537456452491	74	207752	304	28983.5675675676	1.98850755239972	195078	593	454612	0.0131193843508872	18	8727_8#61	Neisseria gonorrhoeae	485	OK	NA	GCGS157	NA	NA	NA	NA	Annotation submitted by SC	2144784	NA	Contig	2015-07-16	CQKS01	51388	NA	NA	NA	NA	NA	NA	NA	NA	NA	SC	PRJEB2999	SAMEA1690439	2152
236	GCA_001167285.1.fasta	GCA_001167285.1	2146005	52.3974082073434	47.6022190069455	23.8657412261388	23.7364777808067	25.9064168070438	26.4909914002996	69	207814	391	31101.5217391304	1.98857891638886	195312	568	454994	-0.0111565555102	18	8727_5#85	Neisseria gonorrhoeae	485	OK	NA	GCGS235	NA	NA	NA	NA	Annotation submitted by SC	2146005	NA	Contig	2015-07-16	CQIK01	65534	NA	NA	NA	NA	NA	NA	NA	NA	NA	SC	PRJEB2090	SAMEA1677445	2162
237	GCA_001167545.1.fasta	GCA_001167545.1	2093597	52.5946015398379	47.4053029307933	23.4992216744674	23.9060812563258	26.5929402841139	26.001661255724	90	232151	312	23262.1888888889	1.98612293500765	192691	728	443759	0.0112421999802019	24	8289_2#10	Neisseria gonorrhoeae	485	OK	NA	GCGS010	NA	NA	NA	NA	Annotation submitted by SC	2093597	NA	Contig	2015-07-16	CQOP01	55140	NA	NA	NA	NA	NA	NA	NA	NA	NA	SC	PRJEB2999	SAMEA1690468	2082
238	GCA_001168105.1.fasta	GCA_001168105.1	2148114	52.3897241952708	47.6093447554459	23.6367809157242	23.9725638397217	26.5420270991204	25.8476970961504	77	267350	304	27897.5844155844	1.98860525620386	195383	625	455385	0.0132531715643718	18	8289_2#89	Neisseria gonorrhoeae	485	OK	NA	GCGS089	NA	NA	NA	NA	Annotation submitted by SC	2148114	NA	Scaffold	2015-07-16	CQID01	64685	64685	77	NA	NA	NA	NA	NA	NA	NA	SC	PRJEB2999	SAMEA1690459	2158
239	GCA_001168565.1.fasta	GCA_001168565.1	2184355	52.3570115663434	47.6419812713593	23.7086462594221	23.9333350119372	26.343245488943	26.0137660774004	72	207678	371	30338.2638888889	1.98949889241689	197866	628	463132	0.00629293769230968	20	8727_8#66	Neisseria gonorrhoeae	485	OK	NA	GCGS162	NA	NA	NA	NA	Annotation submitted by SC	2184355	NA	Scaffold	2015-07-16	CQLI01	52193	52193	72	NA	NA	NA	NA	NA	NA	NA	SC	PRJEB2999	SAMEA1690489	2198
240	GCA_001168725.1.fasta	GCA_001168725.1	2145098	52.3887486725548	47.6110182378614	23.9308880060491	23.6801302318123	25.9320553186847	26.4566933538701	76	207777	301	28224.9736842105	1.98818862883913	195068	629	454695	-0.0100143265200794	20	8727_8#11	Neisseria gonorrhoeae	485	OK	NA	GCGS107	NA	NA	NA	NA	Annotation submitted by SC	2145098	NA	Contig	2015-07-16	CQIZ01	52919	NA	NA	NA	NA	NA	NA	NA	NA	NA	SC	PRJEB2999	SAMEA1690437	2157
241	GCA_001170125.1.fasta	GCA_001170125.1	2093362	52.6120183704491	47.3873128489005	23.8734151092835	23.5138977396169	26.3352444536588	26.2767739167903	67	207794	317	31244.2089552239	1.98992766411661	192860	563	443846	0.00111135323599907	22	8727_8#78	Neisseria gonorrhoeae	485	OK	NA	GCGS174	NA	NA	NA	NA	Annotation submitted by SC	2093362	NA	Scaffold	2015-07-16	CQOT01	64037	64037	67	NA	NA	NA	NA	NA	NA	NA	SC	PRJEB2999	SAMEA1690389	2095
242	GCA_001171225.1.fasta	GCA_001171225.1	2151129	52.399460934235	47.5969130628614	23.918881666325	23.6780313965364	25.9374495904244	26.4620113438106	65	152436	371	33094.2923076923	1.99143594011384	195620	617	456089	-0.0100108234709629	52	8727_5#43	Neisseria gonorrhoeae	485	OK	NA	GCGS193	NA	NA	NA	NA	Annotation submitted by SC	2151129	NA	Scaffold	2015-07-16	CQJD01	64037	67195	65	NA	NA	NA	NA	NA	NA	NA	SC	PRJEB2090	SAMEA1677331	2161
243	GCA_001171665.1.fasta	GCA_001171665.1	2154697	52.374278146765	47.6254433918087	23.74746890166	23.8779744901487	26.0814861671966	26.2927919795684	82	207794	304	26276.7926829268	1.98820318343913	195905	641	456774	-0.00403453412340381	19	8289_2#41	Neisseria gonorrhoeae	485	OK	NA	GCGS041	NA	NA	NA	NA	Annotation submitted by SC	2154697	NA	Contig	2015-07-16	CQHM01	58315	NA	NA	NA	NA	NA	NA	NA	NA	NA	SC	PRJEB2999	SAMEA1690371	2168
244	GCA_001171845.1.fasta	GCA_001171845.1	2131544	52.5776620140143	47.4221034142387	23.8792161925815	23.5428872216572	26.322187109438	26.2554749045762	76	207622	321	28046.6315789474	1.98679803709141	195553	666	452021	0.00126883171115605	32	8727_8#92	Neisseria gonorrhoeae	485	OK	NA	GCGS188	NA	NA	NA	NA	Annotation submitted by SC	2131544	NA	Contig	2015-07-16	CQLV01	49948	NA	NA	NA	NA	NA	NA	NA	NA	NA	SC	PRJEB2999	SAMEA1690499	2145
245	GCA_001172285.1.fasta	GCA_001172285.1	2144089	52.3891498906995	47.6108034694455	23.6473392662338	23.9634642032117	26.3557156442666	26.0334342464329	85	207758	313	25224.5764705882	1.98736511551424	195051	686	454521	0.00615168214231658	24	8727_8#13	Neisseria gonorrhoeae	485	OK	NA	GCGS109	NA	NA	NA	NA	Annotation submitted by SC	2144089	NA	Contig	2015-07-16	CQKH01	56478	NA	NA	NA	NA	NA	NA	NA	NA	NA	SC	PRJEB2999	SAMEA1690493	2157
246	GCA_001173185.1.fasta	GCA_001173185.1	2144967	52.3965636767372	47.6032498402073	23.7800861271992	23.8231637130082	25.9026362643341	26.4939274124031	80	176024	357	26812.0875	1.98786269702699	195050	666	454789	-0.011284922265455	28	8289_2#23	Neisseria gonorrhoeae	485	OK	NA	GCGS023	NA	NA	NA	NA	Annotation submitted by SC	2144967	NA	Contig	2015-07-16	CQML01	51939	NA	NA	NA	NA	NA	NA	NA	NA	NA	SC	PRJEB2999	SAMEA1690444	2162
247	GCA_001173445.1.fasta	GCA_001173445.1	2141978	52.3877929651939	47.6120669773452	23.624005475313	23.9880615020322	26.1975613194907	26.1902316457032	81	207799	322	26444.1728395062	1.98652405815983	194852	637	454025	0.000139911864436917	17	8289_2#93	Neisseria gonorrhoeae	485	OK	NA	GCGS093	NA	NA	NA	NA	Annotation submitted by SC	2141978	NA	Contig	2015-07-16	CQKK01	60324	NA	NA	NA	NA	NA	NA	NA	NA	NA	SC	PRJEB2999	SAMEA1690484	2152
248	GCA_001319065.1.fasta	GCA_001319065.1	2148994	52.397400830342	47.6001328993939	23.5997866908889	24.000346208505	26.4787151569525	25.9186856733895	72	207686	330	29847.1388888889	1.98895315527494	195419	635	455628	0.0106881157211659	44	8727_5#63	Neisseria gonorrhoeae	485	OK	NA	GCGS213	NA	NA	NA	NA	Annotation submitted by SC	2148994	NA	Scaffold	2015-04-22	CHDX01	56378	64030	72	NA	NA	NA	NA	NA	NA	NA	SC	PRJEB2090	SAMEA1677316	2154
249	GCA_001319085.1.fasta	GCA_001319085.1	2166589	52.3872778824226	47.6117066965631	23.7855449279951	23.826161768568	26.1769998832266	26.210277999196	76	242662	312	28507.75	1.98861399513667	196954	620	459576	-0.00063523277624917	20	8727_5#90	Neisseria gonorrhoeae	485	OK	NA	GCGS240	NA	NA	NA	NA	Annotation submitted by SC	2166589	NA	Contig	2015-07-28	CHZW01	72649	NA	NA	NA	NA	NA	NA	NA	NA	NA	SC	PRJEB2090	SAMEA1677347	2190
250	GCA_001319105.1.fasta	GCA_001319105.1	2097485	52.6268841016741	47.3723054038527	23.7214568876535	23.6508485161992	26.6138732815729	26.0130108201012	70	207803	389	29964.0714285714	1.98682199744819	193247	593	444834	0.0114174052241219	28	8727_5#48	Neisseria gonorrhoeae	485	OK	NA	GCGS198	NA	NA	NA	NA	Annotation submitted by SC	2097485	NA	Scaffold	2015-04-22	CHZN01	65677	65677	70	NA	NA	NA	NA	NA	NA	NA	SC	PRJEB2090	SAMEA1677404	2092
251	GCA_001319125.1.fasta	GCA_001319125.1	2095423	52.6151521673667	47.3842751558993	23.7892301458942	23.5950450100051	25.8454259593409	26.7697262080258	73	207832	399	28704.4246575342	1.98977451549678	193006	614	444365	-0.0175671875992055	27	8727_5#74	Neisseria gonorrhoeae	485	OK	NA	GCGS224	NA	NA	NA	NA	Annotation submitted by SC	2095423	NA	Scaffold	2015-04-03	CGCM01	64038	64038	73	NA	NA	NA	NA	NA	NA	NA	SC	PRJEB2090	SAMEA1677411	2095
252	GCA_001319145.1.fasta	GCA_001319145.1	2150371	52.3978885503943	47.601041866729	23.7958008176264	23.8052410491027	25.8569800280975	26.5409085222969	71	207701	330	30286.9154929577	1.99007895743978	195561	596	455928	-0.0130525964522712	17	8727_5#61	Neisseria gonorrhoeae	485	OK	NA	GCGS211	NA	NA	NA	NA	Annotation submitted by SC	2150371	NA	Scaffold	2015-04-22	CHZO01	53435	53435	71	NA	NA	NA	NA	NA	NA	NA	SC	PRJEB2090	SAMEA1677423	2153
253	GCA_001319165.1.fasta	GCA_001319165.1	2147374	52.3741090280501	47.6257046979241	23.9472024901112	23.6785022078129	25.8984694794665	26.4756395485835	80	207794	418	26842.175	1.98611595582621	195204	656	455264	-0.0110201410549602	21	8727_5#79	Neisseria gonorrhoeae	485	OK	NA	GCGS229	NA	NA	NA	NA	Annotation submitted by SC	2147374	NA	Contig	2015-04-22	CHZL01	52859	NA	NA	NA	NA	NA	NA	NA	NA	NA	SC	PRJEB2090	SAMEA1677437	2162
254	GCA_001319185.1.fasta	GCA_001319185.1	2143916	52.4375955028089	47.5622645663356	23.7541955934841	23.8080689728515	26.0243871494965	26.4132083533123	75	217769	304	28585.5466666667	1.98931595113711	195298	623	454492	-0.00741493197938475	20	8727_5#88	Neisseria gonorrhoeae	485	OK	NA	GCGS238	NA	NA	NA	NA	Annotation submitted by SC	2143916	NA	Contig	2015-04-01	CFSK01	59778	NA	NA	NA	NA	NA	NA	NA	NA	NA	SC	PRJEB2090	SAMEA1677444	2151
255	GCA_001319205.1.fasta	GCA_001319205.1	2152650	52.4060576498734	47.5934313520544	23.8200822242352	23.7733491278192	26.0864051285625	26.3196525213109	89	208163	304	24187.0786516854	1.9878358586891	195853	706	456419	-0.0044507715941315	19	8727_5#82	Neisseria gonorrhoeae	485	OK	NA	GCGS232	NA	NA	NA	NA	Annotation submitted by SC	2152650	NA	Contig	2015-04-22	CHJZ01	59730	NA	NA	NA	NA	NA	NA	NA	NA	NA	SC	PRJEB2090	SAMEA1677483	2161
256	GCA_001354635.1.fasta	GCA_001354635.1	2138139	52.539240900615	47.4605252511647	23.8546231091617	23.6059021420029	25.6645615649871	26.8746793356279	68	207647	338	31443.2205882353	1.98817452569266	195854	598	453426	-0.0230326466446257	26	8727_8#90	Neisseria gonorrhoeae	485	OK	NA	GCGS186	NA	NA	NA	NA	Annotation submitted by SC	2138139	NA	Contig	2015-04-03	CGCV01	59878	NA	NA	NA	NA	NA	NA	NA	NA	NA	SC	PRJEB2999	SAMEA1690314	2148
257	GCA_001354655.1.fasta	GCA_001354655.1	2148251	52.394901713068	47.6048189899597	23.7286052700546	23.8762137199052	25.93924080566	26.4556609074079	78	207783	310	27541.6794871795	1.98786510752909	195469	629	455436	-0.00985630442778535	18	8727_8#35	Neisseria gonorrhoeae	485	OK	NA	GCGS131	NA	NA	NA	NA	Annotation submitted by SC	2148251	NA	Contig	2015-04-22	CIGA01	64037	NA	NA	NA	NA	NA	NA	NA	NA	NA	SC	PRJEB2999	SAMEA1690329	2161
258	GCA_001354675.1.fasta	GCA_001354675.1	2098734	52.6179115600167	47.3818502011212	23.6534977753255	23.7283524257957	26.4925426471387	26.125368912878	79	207818	334	26566.253164557	1.9884490498715	193328	647	445063	0.00697811302985574	20	8289_2#96	Neisseria gonorrhoeae	485	OK	NA	GCGS096	NA	NA	NA	NA	Annotation submitted by SC	2098734	NA	Contig	2015-04-01	CFSN01	64041	NA	NA	NA	NA	NA	NA	NA	NA	NA	SC	PRJEB2999	SAMEA1690331	2096
259	GCA_001354695.1.fasta	GCA_001354695.1	2141909	52.3994716862388	47.5988475700882	23.7458267368035	23.8530208332847	26.4532246701424	25.9462470160964	77	207786	315	27817	1.98857672614201	194879	643	454022	0.00967524361851795	30	8727_8#6	Neisseria gonorrhoeae	485	OK	NA	GCGS102	NA	NA	NA	NA	Annotation submitted by SC	2141909	NA	Scaffold	2015-04-22	CHZM01	56640	56640	77	NA	NA	NA	NA	NA	NA	NA	SC	PRJEB2999	SAMEA1690338	2157
260	GCA_001354715.1.fasta	GCA_001354715.1	2143246	52.3976715691992	47.600742052009	23.868328693953	23.732413358056	26.1891075499499	26.2085640192493	79	207736	523	27129.6962025316	1.98686738516155	194997	678	454357	-0.000371323166024259	32	8289_2#47	Neisseria gonorrhoeae	485	OK	NA	GCGS047	NA	NA	NA	NA	Annotation submitted by SC	2143246	NA	Scaffold	2015-04-22	CIFX01	60659	60659	79	NA	NA	NA	NA	NA	NA	NA	SC	PRJEB2999	SAMEA1690340	2153
261	GCA_001354735.1.fasta	GCA_001354735.1	2172943	52.4065288412996	47.5926427890653	23.6509655338405	23.9416772552248	26.3339167203189	26.0726121209806	75	228851	318	28972.5733333333	1.98747984304472	197654	594	460759	0.00498610774488825	19	8727_8#81	Neisseria gonorrhoeae	485	OK	NA	GCGS177	NA	NA	NA	NA	Annotation submitted by SC	2172943	NA	Contig	2015-07-28	CHKE01	53424	NA	NA	NA	NA	NA	NA	NA	NA	NA	SC	PRJEB2999	SAMEA1690346	2179
262	GCA_001354755.1.fasta	GCA_001354755.1	2144748	52.3938010432927	47.6053596972698	23.8948818229461	23.7104778743237	26.2903147595895	26.1034862837033	71	207786	316	30207.7183098592	1.98918605722533	195106	581	454689	0.00356585077177044	21	8727_8#8	Neisseria gonorrhoeae	485	OK	NA	GCGS104	NA	NA	NA	NA	Annotation submitted by SC	2144748	NA	Scaffold	2015-04-01	CFMA01	65573	65573	71	NA	NA	NA	NA	NA	NA	NA	SC	PRJEB2999	SAMEA1690354	2156
263	GCA_001354775.1.fasta	GCA_001354775.1	2137404	52.5991810626349	47.4005850087302	23.9056350601009	23.4949499486293	25.6937855454561	26.9053955171788	67	207569	372	31901.552238806	1.98884018552248	196300	592	453419	-0.0230347687405993	25	8289_2#8	Neisseria gonorrhoeae	485	OK	NA	GCGS008	NA	NA	NA	NA	Annotation submitted by SC	2137404	NA	Contig	2015-04-01	CFMG01	55262	NA	NA	NA	NA	NA	NA	NA	NA	NA	SC	PRJEB2999	SAMEA1690356	2154
264	GCA_001354795.1.fasta	GCA_001354795.1	2150043	52.3964869539818	47.6018851715989	23.8158957751078	23.7859893964911	26.0310142634357	26.3654726905462	72	207812	381	29861.7083333333	1.98658692825492	195633	605	455887	-0.0063832223600081	24	8289_2#39	Neisseria gonorrhoeae	485	OK	NA	GCGS039	NA	NA	NA	NA	Annotation submitted by SC	2150043	NA	Scaffold	2015-07-23	CFMB01	64037	68060	72	NA	NA	NA	NA	NA	NA	NA	SC	PRJEB2999	SAMEA1690361	2167
265	GCA_001354815.1.fasta	GCA_001354815.1	2143350	52.4087059976206	47.591154034572	23.2472531317797	24.3439009027924	26.9141764060933	25.4945295915273	63	215277	330	34021.4285714286	1.99173014225531	195070	556	454363	0.0270879959262959	23	8727_8#77	Neisseria gonorrhoeae	485	OK	NA	GCGS173	NA	NA	NA	NA	Annotation submitted by SC	2143350	NA	Contig	2015-04-01	CFRX01	56384	NA	NA	NA	NA	NA	NA	NA	NA	NA	SC	PRJEB2999	SAMEA1690367	2159
266	GCA_001354855.1.fasta	GCA_001354855.1	2146559	52.3537904152646	47.6455107919233	24.0695457241101	23.5759650678132	25.7472540936448	26.6065363216199	74	207808	433	29007.5540540541	1.98762171056872	195008	611	455075	-0.0164129897980521	23	8727_8#87	Neisseria gonorrhoeae	485	OK	NA	GCGS183	NA	NA	NA	NA	Annotation submitted by SC	2146559	NA	Scaffold	2015-04-22	CHDV01	65572	65572	74	NA	NA	NA	NA	NA	NA	NA	SC	PRJEB2999	SAMEA1690381	2161
267	GCA_001354875.1.fasta	GCA_001354875.1	2144719	52.3850910072602	47.6138365911805	23.7220820070135	23.891754584167	25.9549153059212	26.430175701339	77	207790	394	27853.4935064935	1.98783198395918	195063	648	454647	-0.0090724361889894	23	8727_8#41	Neisseria gonorrhoeae	485	OK	NA	GCGS137	NA	NA	NA	NA	Annotation submitted by SC	2144719	NA	Scaffold	2015-04-03	CGCO01	55637	55637	77	NA	NA	NA	NA	NA	NA	NA	SC	PRJEB2999	SAMEA1690386	2155
268	GCA_001354895.1.fasta	GCA_001354895.1	2146945	52.4332947513793	47.5665655151855	24.0035492292537	23.5630162859319	26.1349964717308	26.2982982796485	69	242494	303	31115.1449275362	1.99059226034392	195580	570	455194	-0.00311446779555026	20	8289_2#42	Neisseria gonorrhoeae	485	OK	NA	GCGS042	NA	NA	NA	NA	Annotation submitted by SC	2146945	NA	Contig	2015-04-01	CFKF01	61178	NA	NA	NA	NA	NA	NA	NA	NA	NA	SC	PRJEB2999	SAMEA1690398	2158
269	GCA_001354915.1.fasta	GCA_001354915.1	2144625	52.3949874686717	47.6046395057411	23.5711604592878	24.0334790464533	26.5809174098036	25.8140700588681	81	207797	363	26476.8518518519	1.98594163965229	195188	638	454705	0.014635891484734	17	8727_8#89	Neisseria gonorrhoeae	485	OK	NA	GCGS185	NA	NA	NA	NA	Annotation submitted by SC	2144625	NA	Contig	2015-04-22	CHKC01	64027	NA	NA	NA	NA	NA	NA	NA	NA	NA	SC	PRJEB2999	SAMEA1690404	2157
270	GCA_001354955.1.fasta	GCA_001354955.1	2147303	52.3918142898324	47.6078131497977	23.6423550844944	23.9654580653033	26.8533132026547	25.5385010871777	75	207780	304	28630.7066666667	1.98744267992717	195288	608	455214	0.0250957546192882	23	8289_2#88	Neisseria gonorrhoeae	485	OK	NA	GCGS088	NA	NA	NA	NA	Annotation submitted by SC	2147303	NA	Contig	2015-04-01	CFSE01	67315	NA	NA	NA	NA	NA	NA	NA	NA	NA	SC	PRJEB2999	SAMEA1690414	2153
271	GCA_001354995.1.fasta	GCA_001354995.1	2144588	52.4052638548756	47.5946428871186	23.837165926509	23.7574769606097	26.3363872221611	26.0688766327145	73	176027	315	29377.9178082192	1.98566065757521	195264	615	454632	0.00510465113175191	24	8289_2#28	Neisseria gonorrhoeae	485	OK	NA	GCGS028	NA	NA	NA	NA	Annotation submitted by SC	2144588	NA	Contig	2015-04-01	CFOB01	66010	NA	NA	NA	NA	NA	NA	NA	NA	NA	SC	PRJEB2999	SAMEA1690423	2150
272	GCA_001355015.1.fasta	GCA_001355015.1	2150310	52.3845864084713	47.6149020373807	24.0934562923485	23.5214457450321	25.8798963870326	26.5046900214388	75	207769	318	28670.8	1.98728333426501	195503	600	455855	-0.0119270510133332	16	8727_8#59	Neisseria gonorrhoeae	485	OK	NA	GCGS155	NA	NA	NA	NA	Annotation submitted by SC	2150310	NA	Contig	2015-04-22	CHDW01	60133	NA	NA	NA	NA	NA	NA	NA	NA	NA	SC	PRJEB2999	SAMEA1690428	2154
273	GCA_001355035.1.fasta	GCA_001355035.1	2138672	52.3957390380573	47.6040739299902	23.8277304794751	23.7763434505151	26.1007765566669	26.2949624813903	85	207752	359	25160.8470588235	1.98487483274161	194593	674	453323	-0.00370613962678019	20	8289_2#46	Neisseria gonorrhoeae	485	OK	NA	GCGS046	NA	NA	NA	NA	Annotation submitted by SC	2138672	NA	Contig	2015-04-22	CHEA01	52919	NA	NA	NA	NA	NA	NA	NA	NA	NA	SC	PRJEB2999	SAMEA1690432	2143
274	GCA_001355055.1.fasta	GCA_001355055.1	2149983	52.3864607301546	47.6129811258973	23.6998618128608	23.9131193130364	26.3013707550246	26.08508997513	67	257755	352	32089.2985074627	1.98781208407728	195547	553	455726	0.00412856254994217	19	8289_2#11	Neisseria gonorrhoeae	485	OK	NA	GCGS011	NA	NA	NA	NA	Annotation submitted by SC	2149983	NA	Scaffold	2015-04-01	CFRU01	58347	58347	67	NA	NA	NA	NA	NA	NA	NA	SC	PRJEB2999	SAMEA1690433	2165
275	GCA_001355075.1.fasta	GCA_001355075.1	2145218	52.4071213275294	47.5928320571616	23.9240021293873	23.6688299277742	25.972372038646	26.4347492888835	60	211848	330	35753.6333333333	1.98961687526319	195224	523	454810	-0.0088227942791931	22	8727_8#71	Neisseria gonorrhoeae	485	OK	NA	GCGS167	NA	NA	NA	NA	Annotation submitted by SC	2145218	NA	Contig	2015-04-01	CFSA01	64300	NA	NA	NA	NA	NA	NA	NA	NA	NA	SC	PRJEB2999	SAMEA1690434	2160
276	GCA_001355095.1.fasta	GCA_001355095.1	2195651	52.3271230263826	47.6726947953022	23.9594088495849	23.7132859457172	26.1913209339736	26.135802092409	77	207855	417	28514.9480519481	1.9874557018705	198683	628	465698	0.00106099549055161	18	8289_2#33	Neisseria gonorrhoeae	485	OK	NA	GCGS033	NA	NA	NA	NA	Annotation submitted by SC	2195651	NA	Contig	2015-07-23	CFMC01	64003	NA	NA	NA	NA	NA	NA	NA	NA	NA	SC	PRJEB2999	SAMEA1690441	2210
277	GCA_001355115.1.fasta	GCA_001355115.1	2147164	52.3918061219357	47.6081007319422	23.6633531486184	23.9447475833239	26.6287530901226	25.7630530318131	73	207773	304	29413.2054794521	1.99051812418013	195319	602	455237	0.0165235772993711	23	8727_8#37	Neisseria gonorrhoeae	485	OK	NA	GCGS133	NA	NA	NA	NA	Annotation submitted by SC	2147164	NA	Contig	2015-04-22	CHDY01	61096	NA	NA	NA	NA	NA	NA	NA	NA	NA	SC	PRJEB2999	SAMEA1690442	2163
278	GCA_001355135.1.fasta	GCA_001355135.1	2135145	52.5418180029928	47.4580414913273	23.4694599195839	23.9885815717434	26.6865716379918	25.855246365001	81	207649	310	26359.8148148148	1.98592135578821	195613	681	452743	0.0158221642224766	26	8289_2#90	Neisseria gonorrhoeae	485	OK	NA	GCGS090	NA	NA	NA	NA	Annotation submitted by SC	2135145	NA	Contig	2015-04-22	CHZJ01	52954	NA	NA	NA	NA	NA	NA	NA	NA	NA	SC	PRJEB2999	SAMEA1690451	2150
279	GCA_001355155.1.fasta	GCA_001355155.1	2147798	52.4378922040155	47.5619681180446	23.9938299598007	23.5681381582439	26.0456057785695	26.392286425446	75	207643	339	28637.3066666667	1.98506960880461	195658	620	455224	-0.00661126205316718	28	8727_8#94	Neisseria gonorrhoeae	485	OK	NA	GCGS190	NA	NA	NA	NA	Annotation submitted by SC	2147798	NA	Contig	2015-04-01	CFSG01	59292	NA	NA	NA	NA	NA	NA	NA	NA	NA	SC	PRJEB2999	SAMEA1690454	2164
280	GCA_001355175.1.fasta	GCA_001355175.1	2099533	52.6248456204308	47.374963861011	23.2873691435191	24.0875947174919	26.5444267844325	26.0804188359983	71	207815	393	29570.8873239437	1.9879911402313	193442	605	445287	0.00881727904307814	27	8727_8#24	Neisseria gonorrhoeae	485	OK	NA	GCGS120	NA	NA	NA	NA	Annotation submitted by SC	2099533	NA	Contig	2015-04-22	CIFS01	69483	NA	NA	NA	NA	NA	NA	NA	NA	NA	SC	PRJEB2999	SAMEA1690465	2092
281	GCA_001355195.1.fasta	GCA_001355195.1	2142007	52.4045439627415	47.5948024446232	23.4879717946767	24.1068306499465	26.6951975413712	25.7093464213702	70	296360	304	30600.1	1.99058267654567	194911	599	453994	0.0188123213265996	23	8727_8#72	Neisseria gonorrhoeae	485	OK	NA	GCGS168	NA	NA	NA	NA	Annotation submitted by SC	2142007	NA	Contig	2015-04-03	CGDD01	55542	NA	NA	NA	NA	NA	NA	NA	NA	NA	SC	PRJEB2999	SAMEA1690466	2157
282	GCA_001355215.1.fasta	GCA_001355215.1	2138373	52.3949282936139	47.6047443547033	23.5963510575564	24.0083932971469	26.3704695111657	26.0244587824481	77	207777	329	27771.0779220779	1.98861864495601	194562	650	453249	0.00660389736156499	23	8289_2#3	Neisseria gonorrhoeae	485	OK	NA	GCGS003	NA	NA	NA	NA	Annotation submitted by SC	2138373	NA	Contig	2015-04-22	CHDZ01	55845	NA	NA	NA	NA	NA	NA	NA	NA	NA	SC	PRJEB2999	SAMEA1690469	2152
283	GCA_001355235.1.fasta	GCA_001355235.1	2175163	52.4220483706279	47.5778596822399	24.1088139141756	23.4690457680643	25.6707658230671	26.7512825475608	78	170531	362	27886.7051282051	1.99014595835263	197640	702	461094	-0.0206118753096868	32	8289_2#72	Neisseria gonorrhoeae	485	OK	NA	GCGS072	NA	NA	NA	NA	Annotation submitted by SC	2175163	NA	Contig	2015-04-01	CFLE01	51423	NA	NA	NA	NA	NA	NA	NA	NA	NA	SC	PRJEB2999	SAMEA1690471	2204
284	GCA_001355255.1.fasta	GCA_001355255.1	2151185	52.4382607725509	47.5614138254032	23.4370358662784	24.1243779591249	26.8894121147182	25.5488486578328	76	242836	303	28305.0657894737	1.989206753592	196033	623	456072	0.0255646056359504	23	8727_8#52	Neisseria gonorrhoeae	485	OK	NA	GCGS148	NA	NA	NA	NA	Annotation submitted by SC	2151185	NA	Contig	2015-04-22	CHZU01	67318	NA	NA	NA	NA	NA	NA	NA	NA	NA	SC	PRJEB2999	SAMEA1690473	2156
285	GCA_001355275.1.fasta	GCA_001355275.1	2143617	52.4293285600926	47.5705781396583	23.7662324939576	23.8043456457007	26.0924409537711	26.3368876063215	76	207761	303	28205.4868421053	1.98930040084641	195216	619	454453	-0.00466240288143606	15	8289_2#54	Neisseria gonorrhoeae	485	OK	NA	GCGS054	NA	NA	NA	NA	Annotation submitted by SC	2143617	NA	Contig	2015-04-22	CHKB01	56810	NA	NA	NA	NA	NA	NA	NA	NA	NA	SC	PRJEB2999	SAMEA1690476	2152
286	GCA_001355295.1.fasta	GCA_001355295.1	2145277	52.4307117449169	47.5688687288401	23.6678526828936	23.9010160459465	26.4829670014641	25.9477447434527	79	172650	312	27155.4050632911	1.98807716755167	195399	636	454681	0.0102081821932033	25	8289_2#78	Neisseria gonorrhoeae	485	OK	NA	GCGS078	NA	NA	NA	NA	Annotation submitted by SC	2145277	NA	Contig	2015-04-03	CGGR01	59037	NA	NA	NA	NA	NA	NA	NA	NA	NA	SC	PRJEB2999	SAMEA1690481	2155
287	GCA_001355315.1.fasta	GCA_001355315.1	2100977	52.6324181559341	47.3669154874137	23.6279121570584	23.7390033303554	26.6292301153225	26.0031880406116	70	208394	382	30013.9571428571	1.98758658739908	193667	595	445593	0.0118946097603987	17	8289_2#32	Neisseria gonorrhoeae	485	OK	NA	GCGS032	NA	NA	NA	NA	Annotation submitted by SC	2100977	NA	Contig	2015-04-22	CHKA01	65088	NA	NA	NA	NA	NA	NA	NA	NA	NA	SC	PRJEB2999	SAMEA1690485	2103
288	GCA_001355335.1.fasta	GCA_001355335.1	2142474	52.4141249788796	47.5855482960353	23.745865760798	23.8396825352373	26.1137358026282	26.3003891762514	78	184414	379	27467.6153846154	1.98750435806967	194997	662	454136	-0.00356112734302864	29	8727_8#74	Neisseria gonorrhoeae	485	OK	NA	GCGS170	NA	NA	NA	NA	Annotation submitted by SC	2142474	NA	Contig	2015-04-01	CFLX01	56085	NA	NA	NA	NA	NA	NA	NA	NA	NA	SC	PRJEB2999	SAMEA1690487	2161
289	GCA_001355355.1.fasta	GCA_001355355.1	2146830	52.3999571461178	47.5992975689738	23.9230865974483	23.6762109715255	25.7760046207664	26.6239525253513	73	207811	304	29408.6301369863	1.98908062644977	195420	603	455128	-0.0161822251537417	25	8727_8#1	Neisseria gonorrhoeae	485	OK	NA	GCGS097	NA	NA	NA	NA	Annotation submitted by SC	2146830	NA	Contig	2015-07-28	CHKD01	55605	NA	NA	NA	NA	NA	NA	NA	NA	NA	SC	PRJEB2999	SAMEA1690495	2156
290	GCA_001355375.1.fasta	GCA_001355375.1	2148551	52.3787426968222	47.6211642171864	23.9454869816914	23.675677235495	26.1347298714343	26.2440128253879	72	207734	411	29840.9861111111	1.98865234032684	195316	587	455471	-0.00208639895360166	25	8727_8#47	Neisseria gonorrhoeae	485	OK	NA	GCGS143	NA	NA	NA	NA	Annotation submitted by SC	2148551	NA	Contig	2015-04-22	CHZK01	67469	NA	NA	NA	NA	NA	NA	NA	NA	NA	SC	PRJEB2999	SAMEA1690508	2153
291	GCA_001431825.1.fasta	GCA_001431825.1	1945643	52.3501999082052	47.6497486949045	23.9220144702805	23.7277342246239	25.8254469088111	26.524752999394	866	30611	200	2246.70092378753	1.98045584915913	177001	5638	411728	-0.0133582315217349	12	ASM143182v1	Neisseria gonorrhoeae	485	OK	NA	09_10_003	NA	NA	NA	NA	NCBI Prokaryotic Genome Annotation Pipeline (PGAP)	1945643	NA	Contig	2015-11-04	LJXH01	3122	NA	NA	NA	NA	NA	NA	NA	NA	454	CNIKVI	PRJNA294515	SAMN04026674	2550
292	GCA_001563755.1.fasta	GCA_001563755.1	2121911	52.4672335456105	47.5327664543895	23.7724862164341	23.7602802379553	26.3473350201776	26.119898525433	135	98049	1043	15717.8592592593	1.98682592405995	193644	1061	449704	0.00433482917575361	12	ASM156375v1	Neisseria gonorrhoeae	485	OK	NA	H15_353	NA	NA	NA	NA	NCBI Prokaryotic Genome Annotation Pipeline (PGAP)	2121911	NA	Contig	2016-02-18	LOIB01	28021	NA	NA	NA	NA	NA	NA	NA	NA	Illumina MiSeq	Orebro University Hospital	PRJNA305360	SAMN04325036	2297
293	GCA_001661085.1.fasta	GCA_001661085.1	2218818	52.4123204336723	47.5876795663277	23.4902547212074	24.0974248451202	26.2980109229328	26.1143095107395	1	2218818	2218818	2218818	1.99825972800664	201512	18	470912	0.00350492805266674	18	ASM166108v1	Neisseria gonorrhoeae	485	OK	NA	32867	NA	NA	NA	NA	NCBI Prokaryotic Genome Annotation Pipeline (PGAP)	2218818	1	Complete Genome	2016-06-10	NA	2218818	2218818	1	NA	NA	NA	NA	NA	NA	PacBio	Public Health Agency of Canada	PRJNA301053	SAMN04233132	2406
294	GCA_001661135.1.fasta	GCA_001661135.1	2220340	52.4347622436203	47.5652377563797	23.6538548150283	23.9113829413513	26.2439085905762	26.1908536530441	1	2220340	2220340	2220340	1.99827839962953	201926	18	471248	0.00101182755984654	18	ASM166113v1	Neisseria gonorrhoeae	485	OK	NA	34769	NA	NA	NA	NA	NCBI Prokaryotic Genome Annotation Pipeline (PGAP)	2220340	1	Complete Genome	2016-06-10	NA	2220340	2220340	1	NA	NA	NA	NA	NA	NA	PacBio	Public Health Agency of Canada	PRJNA301053	SAMN05210257	2402
295	GCA_001858595.1.fasta	GCA_001858595.1	2120466	52.4554508301477	47.5445491698523	23.8426364770763	23.701912692776	26.1041676688049	26.3512831613428	190	133170	1009	11160.3473684211	1.98686819601295	192892	1468	449340	-0.00471095927357728	17	ASM185859v1	Neisseria gonorrhoeae	485	OK	NA	USO_DK09-063	NA	NA	NA	NA	NCBI Prokaryotic Genome Annotation Pipeline (PGAP)	2120466	NA	Contig	2016-11-01	MBAJ01	18903	NA	NA	NA	NA	NA	NA	NA	NA	Illumina MiSeq	Orebro University Hospital	PRJNA322768	SAMN04852964	2286
296	GCA_001858605.1.fasta	GCA_001858605.1	2099762	52.4406099357927	47.5593900642073	23.8648951643091	23.6944948998982	26.464284999919	25.9763249358737	148	87220	1034	14187.5810810811	1.98740412278787	191512	1154	444739	0.0093050035963122	13	ASM185860v1	Neisseria gonorrhoeae	485	OK	NA	USO_DK09-033	NA	NA	NA	NA	NCBI Prokaryotic Genome Annotation Pipeline (PGAP)	2099762	NA	Contig	2016-11-01	MBAI01	23513	NA	NA	NA	NA	NA	NA	NA	NA	Illumina MiSeq	Orebro University Hospital	PRJNA322768	SAMN04852963	2258
297	GCA_001858615.1.fasta	GCA_001858615.1	2133296	52.4494959911799	47.5505040088202	23.832182688197	23.7183213206231	26.3233044078271	26.1261915833527	165	75624	1034	12929.0666666667	1.98726398598558	193946	1288	451905	0.00375814525477184	14	ASM185861v1	Neisseria gonorrhoeae	485	OK	NA	USO_DK09-023	NA	NA	NA	NA	NCBI Prokaryotic Genome Annotation Pipeline (PGAP)	2133296	NA	Contig	2016-11-01	MBAH01	20685	NA	NA	NA	NA	NA	NA	NA	NA	Illumina MiSeq	Orebro University Hospital	PRJNA322768	SAMN04852962	2307
298	GCA_001858675.1.fasta	GCA_001858675.1	2110991	52.4357043682327	47.5642956317673	23.7739526127776	23.7903430189897	26.4610318092308	25.9746725590019	170	133028	1089	12417.5941176471	1.98690771393317	192446	1299	447371	0.00927534503615004	18	ASM185867v1	Neisseria gonorrhoeae	485	OK	NA	USO_SP09-048	NA	NA	NA	NA	NCBI Prokaryotic Genome Annotation Pipeline (PGAP)	2110991	NA	Contig	2016-11-01	MBAK01	21104	NA	NA	NA	NA	NA	NA	NA	NA	Illumina MiSeq	Orebro University Hospital	PRJNA322768	SAMN04852965	2279
299	GCA_001858695.1.fasta	GCA_001858695.1	2115715	52.4143847351841	47.5856152648159	23.6646240159946	23.9209912488213	26.1806528762144	26.2337318589697	162	59218	1065	13059.9691358025	1.98605147935537	192706	1244	448187	-0.00101267968752119	12	ASM185869v1	Neisseria gonorrhoeae	485	OK	NA	USO_NL09-008	NA	NA	NA	NA	NCBI Prokaryotic Genome Annotation Pipeline (PGAP)	2115715	NA	Contig	2016-11-01	MBAM01	22100	NA	NA	NA	NA	NA	NA	NA	NA	Illumina MiSeq	Orebro University Hospital	PRJNA322768	SAMN04852967	2301
300	GCA_001858715.1.fasta	GCA_001858715.1	2119534	52.4088313751985	47.5911686248015	23.6591156357954	23.9320529890061	26.5931567976735	25.8156745775251	133	98079	1033	15936.3458646617	1.98465878408163	192908	1047	449085	0.0148349467016797	13	ASM185871v1	Neisseria gonorrhoeae	485	OK	NA	USO_G09-060	NA	NA	NA	NA	NCBI Prokaryotic Genome Annotation Pipeline (PGAP)	2119534	NA	Contig	2016-11-01	MBAN01	28578	NA	NA	NA	NA	NA	NA	NA	NA	Illumina MiSeq	Orebro University Hospital	PRJNA322768	SAMN04852968	2301
301	GCA_001858745.1.fasta	GCA_001858745.1	2129232	52.3836294025264	47.6163705974736	23.7388880122035	23.8774825852702	26.2675462326322	26.1160831698941	169	86093	1001	12599.0059171598	1.98617866899185	193556	1313	451146	0.00289141979022187	12	ASM185874v1	Neisseria gonorrhoeae	485	OK	NA	USO_G09-145	NA	NA	NA	NA	NCBI Prokaryotic Genome Annotation Pipeline (PGAP)	2129232	NA	Contig	2016-11-01	MBAO01	20967	NA	NA	NA	NA	NA	NA	NA	NA	Illumina MiSeq	Orebro University Hospital	PRJNA322768	SAMN04852969	2315
302	GCA_001858755.1.fasta	GCA_001858755.1	2107379	52.4010631215363	47.5989368784637	23.8294582986734	23.7694785797903	26.3155796845276	26.0854834370087	178	79262	1034	11839.2078651685	1.98698474724642	191720	1356	446508	0.00439106067342871	12	ASM185875v1	Neisseria gonorrhoeae	485	OK	NA	USO_AT10-159	NA	NA	NA	NA	NCBI Prokaryotic Genome Annotation Pipeline (PGAP)	2107379	NA	Contig	2016-11-01	MBAP01	19749	NA	NA	NA	NA	NA	NA	NA	NA	Illumina MiSeq	Orebro University Hospital	PRJNA322768	SAMN04852970	2272
303	GCA_001858785.1.fasta	GCA_001858785.1	2111288	52.4306016043287	47.5693983956713	23.778849687963	23.7905487077083	26.2684200355423	26.1621815687864	140	86320	1000	15080.6285714286	1.98646785915286	192362	1090	447490	0.00202626831478252	12	ASM185878v1	Neisseria gonorrhoeae	485	OK	NA	USO_BE10-065	NA	NA	NA	NA	NCBI Prokaryotic Genome Annotation Pipeline (PGAP)	2111288	NA	Contig	2016-11-01	MBAR01	24374	NA	NA	NA	NA	NA	NA	NA	NA	Illumina MiSeq	Orebro University Hospital	PRJNA322768	SAMN04852972	2291
304	GCA_001858825.1.fasta	GCA_001858825.1	2111083	52.3968029679553	47.6031970320447	23.9031340785748	23.7000629534699	26.1758538153166	26.2209491526387	158	86088	1042	13361.2848101266	1.9853762995773	192163	1226	447274	-0.000860650550563299	13	ASM185882v1	Neisseria gonorrhoeae	485	OK	NA	USO_GR10-009	NA	NA	NA	NA	NCBI Prokaryotic Genome Annotation Pipeline (PGAP)	2111083	NA	Contig	2016-11-01	MBAS01	21716	NA	NA	NA	NA	NA	NA	NA	NA	Illumina MiSeq	Orebro University Hospital	PRJNA322768	SAMN04852973	2297
305	GCA_001858835.1.fasta	GCA_001858835.1	2107826	52.4140512547051	47.5859487452949	23.7620657492601	23.8238829960348	26.2209024843607	26.1931487703444	145	79293	1034	14536.7310344828	1.98607962060566	192070	1102	446543	0.000529509041027446	12	ASM185883v1	Neisseria gonorrhoeae	485	OK	NA	USO_GR10-062	NA	NA	NA	NA	NCBI Prokaryotic Genome Annotation Pipeline (PGAP)	2107826	NA	Contig	2016-11-01	MBAT01	25043	NA	NA	NA	NA	NA	NA	NA	NA	Illumina MiSeq	Orebro University Hospital	PRJNA322768	SAMN04852974	2267
306	GCA_001858855.1.fasta	GCA_001858855.1	2061686	52.6089811930624	47.3910188069376	23.9300262018562	23.4609926050815	26.116586133873	26.4923950591894	156	75774	1034	13215.9358974359	1.98586459167399	190038	1220	436847	-0.00714343666792065	13	ASM185885v1	Neisseria gonorrhoeae	485	OK	NA	USO_NO10-026	NA	NA	NA	NA	NCBI Prokaryotic Genome Annotation Pipeline (PGAP)	2061686	NA	Contig	2016-11-01	MBAU01	22968	NA	NA	NA	NA	NA	NA	NA	NA	Illumina MiSeq	Orebro University Hospital	PRJNA322768	SAMN04852975	2231
307	GCA_001858865.1.fasta	GCA_001858865.1	2100970	52.4216433361733	47.5783566638267	23.6320842277615	23.9462724360652	26.2166047111572	26.2050386250161	230	59398	1006	9134.65217391304	1.98614948219393	190911	1712	444629	0.000220635703214989	12	ASM185886v1	Neisseria gonorrhoeae	485	OK	NA	USO_PL10-1	NA	NA	NA	NA	NCBI Prokaryotic Genome Annotation Pipeline (PGAP)	2100970	NA	Contig	2016-11-01	MBAV01	14062	NA	NA	NA	NA	NA	NA	NA	NA	Illumina MiSeq	Orebro University Hospital	PRJNA322768	SAMN04852976	2295
308	GCA_001858905.1.fasta	GCA_001858905.1	2126905	52.3602605664099	47.6397394335901	23.6509858221218	23.9887536114683	26.4797910578987	25.8804695085112	162	86434	1051	13129.0432098765	1.98700536747655	192727	1264	450600	0.0114461147233474	13	ASM185890v1	Neisseria gonorrhoeae	485	OK	NA	USO_PL10-2	NA	NA	NA	NA	NCBI Prokaryotic Genome Annotation Pipeline (PGAP)	2126905	NA	Contig	2016-11-01	MBAW01	20841	NA	NA	NA	NA	NA	NA	NA	NA	Illumina MiSeq	Orebro University Hospital	PRJNA322768	SAMN04852977	2284
309	GCA_001858925.1.fasta	GCA_001858925.1	2135970	52.392870686386	47.607129313614	23.8433124060731	23.7638169075408	26.302476158373	26.090394528013	199	59220	1004	10733.5175879397	1.98541978202264	193816	1517	452596	0.00404791009886555	14	ASM185892v1	Neisseria gonorrhoeae	485	OK	NA	USO_PL10-7	NA	NA	NA	NA	NCBI Prokaryotic Genome Annotation Pipeline (PGAP)	2135970	NA	Contig	2016-11-01	MBAX01	17911	NA	NA	NA	NA	NA	NA	NA	NA	Illumina MiSeq	Orebro University Hospital	PRJNA322768	SAMN04852978	2303
310	GCA_001858935.1.fasta	GCA_001858935.1	2101501	52.4195801001284	47.5804198998716	23.8401980298844	23.7402218699872	26.3518789665101	26.0677011336183	191	79215	1033	11002.6230366492	1.98658209652349	191525	1456	445195	0.00542121536168368	13	ASM185893v1	Neisseria gonorrhoeae	485	OK	NA	USO_SI10-010	NA	NA	NA	NA	NCBI Prokaryotic Genome Annotation Pipeline (PGAP)	2101501	NA	Contig	2016-11-01	MBAY01	19337	NA	NA	NA	NA	NA	NA	NA	NA	Illumina MiSeq	Orebro University Hospital	PRJNA322768	SAMN04852979	2271
311	GCA_001858985.1.fasta	GCA_001858985.1	2122145	52.4077760944704	47.5922239055295	23.6715210317862	23.9207028737433	26.315591064701	26.0921850297694	150	60537	1034	14147.6333333333	1.98605907471767	193283	1164	449800	0.00426284134875174	22	ASM185898v1	Neisseria gonorrhoeae	485	OK	NA	USO_NL10-070	NA	NA	NA	NA	NCBI Prokaryotic Genome Annotation Pipeline (PGAP)	2122145	NA	Contig	2016-11-01	MBBA01	23254	NA	NA	NA	NA	NA	NA	NA	NA	Illumina MiSeq	Orebro University Hospital	PRJNA322768	SAMN04852981	2296
312	GCA_001859005.1.fasta	GCA_001859005.1	2107559	52.3877148872226	47.6122851127774	23.5942149187757	24.0180701940017	26.3051236050806	26.082591282142	150	86311	1023	14050.3933333333	1.9867261699279	191847	1168	446633	0.004247795946389	11	ASM185900v1	Neisseria gonorrhoeae	485	OK	NA	USO_NL10-083	NA	NA	NA	NA	NCBI Prokaryotic Genome Annotation Pipeline (PGAP)	2107559	NA	Contig	2016-11-01	MBBB01	22915	NA	NA	NA	NA	NA	NA	NA	NA	Illumina MiSeq	Orebro University Hospital	PRJNA322768	SAMN04852982	2293
313	GCA_001859015.1.fasta	GCA_001859015.1	2096302	52.4773625174235	47.5226374825765	23.8906417109749	23.6319957716016	26.3425307994745	26.134831717949	171	86451	1017	12259.0760233918	1.98611013265637	191486	1320	444203	0.00395787958010469	13	ASM185901v1	Neisseria gonorrhoeae	485	OK	NA	USO_05BE11-003	NA	NA	NA	NA	NCBI Prokaryotic Genome Annotation Pipeline (PGAP)	2096302	NA	Contig	2016-11-01	MBBC01	20548	NA	NA	NA	NA	NA	NA	NA	NA	Illumina MiSeq	Orebro University Hospital	PRJNA322768	SAMN04852983	2266
314	GCA_001859045.1.fasta	GCA_001859045.1	2100675	52.4800837825937	47.5199162174063	23.7546978947243	23.765218322682	26.3150177919002	26.1650659906935	148	86429	1034	14193.75	1.98670620563657	191903	1148	445113	0.00285730872359028	14	ASM185904v1	Neisseria gonorrhoeae	485	OK	NA	USO_05BE11-005	NA	NA	NA	NA	NCBI Prokaryotic Genome Annotation Pipeline (PGAP)	2100675	NA	Contig	2016-11-01	MBBD01	24587	NA	NA	NA	NA	NA	NA	NA	NA	Illumina MiSeq	Orebro University Hospital	PRJNA322768	SAMN04852984	2272
315	GCA_001859055.1.fasta	GCA_001859055.1	2099585	52.4387914754582	47.5612085245418	23.7477882533929	23.8134202711488	26.6313581017201	25.8074333737381	152	87218	1022	13813.0592105263	1.9852589899916	191449	1201	444849	0.0157121227396624	20	ASM185905v1	Neisseria gonorrhoeae	485	OK	NA	USO_05BE11-011	NA	NA	NA	NA	NCBI Prokaryotic Genome Annotation Pipeline (PGAP)	2099585	NA	Contig	2016-11-01	MBBE01	23307	NA	NA	NA	NA	NA	NA	NA	NA	Illumina MiSeq	Orebro University Hospital	PRJNA322768	SAMN04852985	2274
316	GCA_001859085.1.fasta	GCA_001859085.1	2112864	52.4385857300801	47.5614142699199	23.7870965665561	23.7743177033638	26.0613082526845	26.3772774773956	140	98081	1023	15091.8857142857	1.98662185862508	192622	1128	447689	-0.00602551003830485	19	ASM185908v1	Neisseria gonorrhoeae	485	OK	NA	USO_05BE11-020	NA	NA	NA	NA	NCBI Prokaryotic Genome Annotation Pipeline (PGAP)	2112864	NA	Contig	2016-11-01	MBBF01	28353	NA	NA	NA	NA	NA	NA	NA	NA	Illumina MiSeq	Orebro University Hospital	PRJNA322768	SAMN04852986	2289
317	GCA_001859095.1.fasta	GCA_001859095.1	2062873	52.6403709777577	47.3596290222423	23.6518195739631	23.7078094482792	26.0756721329912	26.5646988447665	152	75582	1022	13571.5328947368	1.9857854444172	190323	1172	437106	-0.00928995564985489	13	ASM185909v1	Neisseria gonorrhoeae	485	OK	NA	USO_DK11-110	NA	NA	NA	NA	NCBI Prokaryotic Genome Annotation Pipeline (PGAP)	2062873	NA	Contig	2016-11-01	MBBG01	21773	NA	NA	NA	NA	NA	NA	NA	NA	Illumina MiSeq	Orebro University Hospital	PRJNA322768	SAMN04852987	2249
318	GCA_001859135.1.fasta	GCA_001859135.1	2116459	52.4158984416896	47.5841015583104	23.7813253174288	23.8027762408816	26.264954813677	26.1509436280126	187	60116	1017	11317.9625668449	1.98636667703745	192779	1417	448498	0.00217512604102714	12	ASM185913v1	Neisseria gonorrhoeae	485	OK	NA	USO_DK11-24	NA	NA	NA	NA	NCBI Prokaryotic Genome Annotation Pipeline (PGAP)	2116459	NA	Contig	2016-11-01	MBBI01	19617	NA	NA	NA	NA	NA	NA	NA	NA	Illumina MiSeq	Orebro University Hospital	PRJNA322768	SAMN04852989	2283
319	GCA_001859185.1.fasta	GCA_001859185.1	2114693	52.4239215810522	47.5760784189478	23.9128800256113	23.6631983933365	26.3031087727628	26.1208128082894	130	98058	1034	16266.8692307692	1.98695241689684	192618	1019	448213	0.00347734314746917	12	ASM185918v1	Neisseria gonorrhoeae	485	OK	NA	USO_IE11027	NA	NA	NA	NA	NCBI Prokaryotic Genome Annotation Pipeline (PGAP)	2114693	NA	Contig	2016-11-01	MBBK01	28293	NA	NA	NA	NA	NA	NA	NA	NA	Illumina MiSeq	Orebro University Hospital	PRJNA322768	SAMN04852991	2296
320	GCA_001859205.1.fasta	GCA_001859205.1	2060002	52.6342692871172	47.3657307128828	23.6344916169984	23.7312390958844	26.5534693655637	26.0807999215535	143	149961	1170	14405.6083916084	1.98499107751012	189954	1111	436604	0.00898026039711618	12	ASM185920v1	Neisseria gonorrhoeae	485	OK	NA	USO_IE11068	NA	NA	NA	NA	NCBI Prokaryotic Genome Annotation Pipeline (PGAP)	2060002	NA	Contig	2016-11-01	MBBL01	28572	NA	NA	NA	NA	NA	NA	NA	NA	Illumina MiSeq	Orebro University Hospital	PRJNA322768	SAMN04852992	2247
321	GCA_001859215.1.fasta	GCA_001859215.1	2108637	52.447149509375	47.552850490625	23.7359488617529	23.8169016288721	26.0549824365218	26.3921670728532	191	59249	1048	11039.9842931937	1.98676401057543	192220	1449	446749	-0.00642903645833336	13	ASM185921v1	Neisseria gonorrhoeae	485	OK	NA	USO_IT2425	NA	NA	NA	NA	NCBI Prokaryotic Genome Annotation Pipeline (PGAP)	2108637	NA	Contig	2016-11-01	MBBM01	19552	NA	NA	NA	NA	NA	NA	NA	NA	Illumina MiSeq	Orebro University Hospital	PRJNA322768	SAMN04852993	2281
322	GCA_001859245.1.fasta	GCA_001859245.1	2153877	52.3619036741652	47.6380963258348	23.7910057073825	23.8470906184522	26.0220523270363	26.3398513471289	172	86516	1103	12522.5406976744	1.98838215747023	195169	1353	456423	-0.00606927933847076	16	ASM185924v1	Neisseria gonorrhoeae	485	OK	NA	USO_PL11-43	NA	NA	NA	NA	NCBI Prokaryotic Genome Annotation Pipeline (PGAP)	2153877	NA	Contig	2016-11-01	MBBN01	20066	NA	NA	NA	NA	NA	NA	NA	NA	Illumina MiSeq	Orebro University Hospital	PRJNA322768	SAMN04852994	2327
323	GCA_001859255.1.fasta	GCA_001859255.1	2137125	52.3930046206937	47.6069953793063	23.8792302743171	23.7277651049892	26.0810200619992	26.3119845586945	171	132969	1113	12497.8070175439	1.98538712204935	193874	1318	452705	-0.0044083079099476	13	ASM185925v1	Neisseria gonorrhoeae	485	OK	NA	USO_PL11-71	NA	NA	NA	NA	NCBI Prokaryotic Genome Annotation Pipeline (PGAP)	2137125	NA	Contig	2016-11-01	MBBO01	20914	NA	NA	NA	NA	NA	NA	NA	NA	Illumina MiSeq	Orebro University Hospital	PRJNA322768	SAMN04852995	2309
324	GCA_001859285.1.fasta	GCA_001859285.1	2108340	52.4165457184325	47.5834542815675	23.9186279252872	23.6648263562803	26.1099727747896	26.3065729436429	163	86362	1001	12934.6012269939	1.98617916757915	192041	1252	446799	-0.0037507272972412	15	ASM185928v1	Neisseria gonorrhoeae	485	OK	NA	USO_PT11-77	NA	NA	NA	NA	NCBI Prokaryotic Genome Annotation Pipeline (PGAP)	2108340	NA	Contig	2016-11-01	MBBP01	20756	NA	NA	NA	NA	NA	NA	NA	NA	Illumina MiSeq	Orebro University Hospital	PRJNA322768	SAMN04852996	2277
325	GCA_001859295.1.fasta	GCA_001859295.1	2122341	52.4241391934661	47.5758608065339	23.9740927588922	23.6017680476417	26.2670796069058	26.1570595865603	156	86194	1022	13604.75	1.98623997262882	193366	1196	449855	0.00209865191948002	13	ASM185929v1	Neisseria gonorrhoeae	485	OK	NA	USO_SK11-40	NA	NA	NA	NA	NCBI Prokaryotic Genome Annotation Pipeline (PGAP)	2122341	NA	Contig	2016-11-01	MBBQ01	22939	NA	NA	NA	NA	NA	NA	NA	NA	Illumina MiSeq	Orebro University Hospital	PRJNA322768	SAMN04852997	2294
326	GCA_001859335.1.fasta	GCA_001859335.1	2056053	52.6145969972564	47.3854030027436	23.6863543887244	23.6990486140192	26.4563705313044	26.158226465952	181	51480	1029	11359.408839779	1.98558317887758	189615	1388	435772	0.00566656559904754	12	ASM185933v1	Neisseria gonorrhoeae	485	OK	NA	USO_NL11078	NA	NA	NA	NA	NCBI Prokaryotic Genome Annotation Pipeline (PGAP)	2056053	NA	Contig	2016-11-01	MBBS01	19539	NA	NA	NA	NA	NA	NA	NA	NA	Illumina MiSeq	Orebro University Hospital	PRJNA322768	SAMN04852999	2243
327	GCA_001859385.1.fasta	GCA_001859385.1	2119538	52.3709412145477	47.6290587854523	23.8814779447219	23.7475808407304	26.1157384297899	26.2552027847578	175	86399	1032	12111.6457142857	1.98662923301889	192703	1338	449085	-0.00266301028267911	12	ASM185938v1	Neisseria gonorrhoeae	485	OK	NA	USO_DK12-16	NA	NA	NA	NA	NCBI Prokaryotic Genome Annotation Pipeline (PGAP)	2119538	NA	Contig	2016-11-01	MBBU01	20879	NA	NA	NA	NA	NA	NA	NA	NA	Illumina MiSeq	Orebro University Hospital	PRJNA322768	SAMN04853001	2300
328	GCA_001859405.1.fasta	GCA_001859405.1	2113858	52.411562176835	47.588437823165	23.6977129021912	23.8907249209739	26.4171008648642	25.9944613119708	172	59262	1033	12289.8720930233	1.98657547460416	192521	1328	447883	0.00806386101347958	13	ASM185940v1	Neisseria gonorrhoeae	485	OK	NA	USO_DK12-21	NA	NA	NA	NA	NCBI Prokaryotic Genome Annotation Pipeline (PGAP)	2113858	NA	Contig	2016-11-01	MBBV01	20957	NA	NA	NA	NA	NA	NA	NA	NA	Illumina MiSeq	Orebro University Hospital	PRJNA322768	SAMN04853002	2278
329	GCA_001859425.1.fasta	GCA_001859425.1	2117501	52.4012503417944	47.5987496582056	23.8125507378745	23.7861989203311	26.1944622458266	26.2067880959678	171	79262	1034	12383.0467836257	1.98612781446633	192785	1313	448755	-0.000235220535023047	12	ASM185942v1	Neisseria gonorrhoeae	485	OK	NA	USO_DK12-38	NA	NA	NA	NA	NCBI Prokaryotic Genome Annotation Pipeline (PGAP)	2117501	NA	Contig	2016-11-01	MBBW01	19764	NA	NA	NA	NA	NA	NA	NA	NA	Illumina MiSeq	Orebro University Hospital	PRJNA322768	SAMN04853003	2272
330	GCA_001859445.1.fasta	GCA_001859445.1	2111090	52.4053924749774	47.5946075250226	24.0420351571937	23.5525723678289	26.0208233661284	26.384569108849	146	98119	1076	14459.5205479452	1.98639175882352	192229	1139	447296	-0.00694099835039433	14	ASM185944v1	Neisseria gonorrhoeae	485	OK	NA	USO_DK12-89	NA	NA	NA	NA	NCBI Prokaryotic Genome Annotation Pipeline (PGAP)	2111090	NA	Contig	2016-11-01	MBBX01	22877	NA	NA	NA	NA	NA	NA	NA	NA	Illumina MiSeq	Orebro University Hospital	PRJNA322768	SAMN04853004	2273
331	GCA_001859465.1.fasta	GCA_001859465.1	2053571	52.648484030988	47.351515969012	23.4290901069405	23.9224258620715	26.7910386346515	25.8574453963364	124	98029	1082	16561.0564516129	1.98695010456416	189555	972	435192	0.0177325758851027	14	ASM185946v1	Neisseria gonorrhoeae	485	OK	NA	USO_GE12-070	NA	NA	NA	NA	NCBI Prokaryotic Genome Annotation Pipeline (PGAP)	2053571	NA	Contig	2016-11-01	MBBY01	29019	NA	NA	NA	NA	NA	NA	NA	NA	Illumina MiSeq	Orebro University Hospital	PRJNA322768	SAMN04853005	2230
332	GCA_001859485.1.fasta	GCA_001859485.1	2069950	52.6199666658615	47.3800333341385	23.5400371989662	23.8399961351723	26.5139254571366	26.1060412087249	140	63088	1087	14785.3571428571	1.98621056893697	190742	1107	438775	0.0077515109616445	18	ASM185948v1	Neisseria gonorrhoeae	485	OK	NA	USO_IE12-018	NA	NA	NA	NA	NCBI Prokaryotic Genome Annotation Pipeline (PGAP)	2069950	NA	Contig	2016-11-01	MBBZ01	25535	NA	NA	NA	NA	NA	NA	NA	NA	Illumina MiSeq	Orebro University Hospital	PRJNA322768	SAMN04853006	2239
333	GCA_001859495.1.fasta	GCA_001859495.1	2056107	52.606406184114	47.393593815886	23.7198745006948	23.6737193151913	26.2807334443198	26.3256727397942	172	77102	1034	11954.1104651163	1.98501621045438	189555	1317	435604	-0.000854255189322888	13	ASM185949v1	Neisseria gonorrhoeae	485	OK	NA	USO_IE12-048	NA	NA	NA	NA	NCBI Prokaryotic Genome Annotation Pipeline (PGAP)	2056107	NA	Contig	2016-11-01	MBCA01	20362	NA	NA	NA	NA	NA	NA	NA	NA	Illumina MiSeq	Orebro University Hospital	PRJNA322768	SAMN04853007	2232
334	GCA_001859525.1.fasta	GCA_001859525.1	2084612	52.4574836948075	47.5425163051925	23.736839277525	23.8056770276675	26.4102384520477	26.0472452427598	158	105591	1055	13193.746835443	1.98638371723182	190028	1248	441530	0.00691976022715317	18	ASM185952v1	Neisseria gonorrhoeae	485	OK	NA	USO_IE12-050	NA	NA	NA	NA	NCBI Prokaryotic Genome Annotation Pipeline (PGAP)	2084612	NA	Contig	2016-11-01	MBCB01	21099	NA	NA	NA	NA	NA	NA	NA	NA	Illumina MiSeq	Orebro University Hospital	PRJNA322768	SAMN04853008	2262
335	GCA_001859545.1.fasta	GCA_001859545.1	2058820	52.6063958966787	47.3936041033213	23.67496915709	23.7186349462313	26.4311110247618	26.1752848719169	194	48356	1023	10612.4742268041	1.98679831440252	189691	1486	436243	0.00486302375375205	13	ASM185954v1	Neisseria gonorrhoeae	485	OK	NA	USO_IE12-079	NA	NA	NA	NA	NCBI Prokaryotic Genome Annotation Pipeline (PGAP)	2058820	NA	Contig	2016-11-01	MBCC01	18243	NA	NA	NA	NA	NA	NA	NA	NA	Illumina MiSeq	Orebro University Hospital	PRJNA322768	SAMN04853009	2238
336	GCA_001859565.1.fasta	GCA_001859565.1	2062284	52.6350880868008	47.3649119131992	23.5090802236743	23.8558316895248	26.5750982890814	26.0599897977194	137	65281	1031	15053.1678832117	1.98582093723807	190097	1086	437076	0.00978640884028796	13	ASM185956v1	Neisseria gonorrhoeae	485	OK	NA	USO_GC3828	NA	NA	NA	NA	NCBI Prokaryotic Genome Annotation Pipeline (PGAP)	2062284	NA	Contig	2016-11-01	MBCD01	23346	NA	NA	NA	NA	NA	NA	NA	NA	Illumina MiSeq	Orebro University Hospital	PRJNA322768	SAMN04853010	2233
337	GCA_001859585.1.fasta	GCA_001859585.1	2060329	52.6195088260176	47.3804911739824	23.5106626174752	23.8698285565072	26.2678921667365	26.3516166592811	149	63853	1034	13827.711409396	1.98514246262904	189984	1178	436482	-0.00159113025591829	14	ASM185958v1	Neisseria gonorrhoeae	485	OK	NA	USO_GC3831	NA	NA	NA	NA	NCBI Prokaryotic Genome Annotation Pipeline (PGAP)	2060329	NA	Contig	2016-11-01	MBCE01	21437	NA	NA	NA	NA	NA	NA	NA	NA	Illumina MiSeq	Orebro University Hospital	PRJNA322768	SAMN04853011	2237
338	GCA_001859605.1.fasta	GCA_001859605.1	2061188	52.6540034193873	47.3459965806127	23.8122868947423	23.5337096858705	26.2768849808945	26.3771184384928	152	64112	1000	13560.4473684211	1.9860164325453	190326	1186	436761	-0.00190362462660019	12	ASM185960v1	Neisseria gonorrhoeae	485	OK	NA	USO_GC3839	NA	NA	NA	NA	NCBI Prokaryotic Genome Annotation Pipeline (PGAP)	2061188	NA	Contig	2016-11-01	MBCF01	21437	NA	NA	NA	NA	NA	NA	NA	NA	Illumina MiSeq	Orebro University Hospital	PRJNA322768	SAMN04853012	2241
339	GCA_001859615.1.fasta	GCA_001859615.1	2103347	52.4229715781562	47.5770284218439	23.9290996682906	23.6479287535533	26.0761063200699	26.3468652580863	166	82639	1008	12670.765060241	1.98586753832893	191754	1269	445532	-0.00516489107475989	13	ASM185961v1	Neisseria gonorrhoeae	485	OK	NA	USO_GC3842	NA	NA	NA	NA	NCBI Prokaryotic Genome Annotation Pipeline (PGAP)	2103347	NA	Contig	2016-11-01	MBCG01	21329	NA	NA	NA	NA	NA	NA	NA	NA	Illumina MiSeq	Orebro University Hospital	PRJNA322768	SAMN04853013	2285
340	GCA_001859655.1.fasta	GCA_001859655.1	2062011	52.6115040123452	47.3884959876548	23.9804249346875	23.4080710529672	26.2843408691806	26.3271631431646	184	61421	1020	11206.5815217391	1.9863705390761	190100	1408	436900	-0.000813933659336979	15	ASM185965v1	Neisseria gonorrhoeae	485	OK	NA	USO_GC3862	NA	NA	NA	NA	NCBI Prokaryotic Genome Annotation Pipeline (PGAP)	2062011	NA	Contig	2016-11-01	MBCI01	18981	NA	NA	NA	NA	NA	NA	NA	NA	Illumina MiSeq	Orebro University Hospital	PRJNA322768	SAMN04853015	2238
341	GCA_001859685.1.fasta	GCA_001859685.1	2064313	52.601955226751	47.398044773249	23.6132311330695	23.7848136401796	26.4153255828937	26.1866296438573	144	108241	1034	14335.5069444444	1.98472850119195	190203	1116	437577	0.0043476699307191	13	ASM185968v1	Neisseria gonorrhoeae	485	OK	NA	USO_GC3863	NA	NA	NA	NA	NCBI Prokaryotic Genome Annotation Pipeline (PGAP)	2064313	NA	Contig	2016-11-01	MBCJ01	23821	NA	NA	NA	NA	NA	NA	NA	NA	Illumina MiSeq	Orebro University Hospital	PRJNA322768	SAMN04853016	2249
342	GCA_001859705.1.fasta	GCA_001859705.1	2057693	52.6371523837618	47.3628476162382	23.873094771669	23.4897528445691	26.0097108752375	26.6274415085244	154	76975	1019	13361.6428571429	1.9856698945395	189804	1194	435971	-0.0117356392835083	13	ASM185970v1	Neisseria gonorrhoeae	485	OK	NA	USO_GC3868	NA	NA	NA	NA	NCBI Prokaryotic Genome Annotation Pipeline (PGAP)	2057693	NA	Contig	2016-11-01	MBCK01	23239	NA	NA	NA	NA	NA	NA	NA	NA	Illumina MiSeq	Orebro University Hospital	PRJNA322768	SAMN04853017	2231
343	GCA_001859715.1.fasta	GCA_001859715.1	2058407	52.6091778739579	47.3908221260421	23.5802249020723	23.8105972239698	26.6373462585388	25.9718316154191	144	63268	1034	14294.4930555556	1.98616410305796	189756	1133	436171	0.0126501623863827	14	ASM185971v1	Neisseria gonorrhoeae	485	OK	NA	USO_GC3877	NA	NA	NA	NA	NCBI Prokaryotic Genome Annotation Pipeline (PGAP)	2058407	NA	Contig	2016-11-01	MBCL01	22300	NA	NA	NA	NA	NA	NA	NA	NA	Illumina MiSeq	Orebro University Hospital	PRJNA322768	SAMN04853018	2237
344	GCA_001859745.1.fasta	GCA_001859745.1	2050704	52.6652798258549	47.3347201741451	23.7531111267155	23.5816090474296	26.505482995108	26.1597968307469	141	108688	1075	14544	1.98736447301669	189412	1095	434539	0.00656383419027061	18	ASM185974v1	Neisseria gonorrhoeae	485	OK	NA	USO_GC3879	NA	NA	NA	NA	NCBI Prokaryotic Genome Annotation Pipeline (PGAP)	2050704	NA	Contig	2016-11-01	MBCM01	24507	NA	NA	NA	NA	NA	NA	NA	NA	Illumina MiSeq	Orebro University Hospital	PRJNA322768	SAMN04853019	2236
345	GCA_001859755.1.fasta	GCA_001859755.1	2106051	52.4153973479275	47.5846026520725	23.5488599278935	24.035742724179	26.4194931651703	25.9959041827572	170	86361	1009	12388.5352941176	1.98676961405584	191866	1301	446296	0.00808138455197282	13	ASM185975v1	Neisseria gonorrhoeae	485	OK	NA	USO_PL12-197	NA	NA	NA	NA	NCBI Prokaryotic Genome Annotation Pipeline (PGAP)	2106051	NA	Contig	2016-11-01	MBCN01	20008	NA	NA	NA	NA	NA	NA	NA	NA	Illumina MiSeq	Orebro University Hospital	PRJNA322768	SAMN04853020	2269
346	GCA_001859785.1.fasta	GCA_001859785.1	2135744	52.3720539540319	47.6279460459681	23.7984046777142	23.8295413682539	25.9715115669294	26.4005423871026	176	67460	1087	12134.9090909091	1.9863162362378	193568	1497	452417	-0.00819198003098706	138	ASM185978v1	Neisseria gonorrhoeae	485	OK	NA	USO_PL12-218	NA	NA	NA	NA	NCBI Prokaryotic Genome Annotation Pipeline (PGAP)	2135744	NA	Contig	2016-11-01	MBCO01	19549	NA	NA	NA	NA	NA	NA	NA	NA	Illumina MiSeq	Orebro University Hospital	PRJNA322768	SAMN04853021	2307
347	GCA_001859795.1.fasta	GCA_001859795.1	1962083	52.4943644076219	47.5056355923781	24.0107069884403	23.4949286039378	26.2110726202714	26.2832917873505	360	20084	1059	5450.23055555556	1.98559614474499	179288	2587	415091	-0.00137575086190744	12	ASM185979v1	Neisseria gonorrhoeae	485	OK	NA	USO_SK12-013	NA	NA	NA	NA	NCBI Prokaryotic Genome Annotation Pipeline (PGAP)	1962083	NA	Contig	2016-11-01	MBCP01	7891	NA	NA	NA	NA	NA	NA	NA	NA	Illumina MiSeq	Orebro University Hospital	PRJNA322768	SAMN04853022	2169
348	GCA_001859825.1.fasta	GCA_001859825.1	2060214	52.6617137831313	47.3382862168687	23.5247891723869	23.8134970444818	26.5401069985933	26.1216067845379	144	91305	1068	14307.0416666667	1.98613539496974	190193	1144	436610	0.00794695394416673	14	ASM185982v1	Neisseria gonorrhoeae	485	OK	NA	USO_SI12-018	NA	NA	NA	NA	NCBI Prokaryotic Genome Annotation Pipeline (PGAP)	2060214	NA	Contig	2016-11-01	MBCQ01	23033	NA	NA	NA	NA	NA	NA	NA	NA	Illumina MiSeq	Orebro University Hospital	PRJNA322768	SAMN04853023	2225
349	GCA_001859835.1.fasta	GCA_001859835.1	2098127	52.5974357129001	47.4025642870999	23.5902783768571	23.8122859102428	26.218574948037	26.3788607648631	151	107994	1009	13894.880794702	1.9866859856547	192695	1193	444785	-0.00304740743828388	19	ASM185983v1	Neisseria gonorrhoeae	485	OK	NA	USO_SI12-044	NA	NA	NA	NA	NCBI Prokaryotic Genome Annotation Pipeline (PGAP)	2098127	NA	Contig	2016-11-01	MBCR01	23325	NA	NA	NA	NA	NA	NA	NA	NA	Illumina MiSeq	Orebro University Hospital	PRJNA322768	SAMN04853024	2279
350	GCA_001859865.1.fasta	GCA_001859865.1	2106376	52.4361747380335	47.5638252619665	23.6573622183314	23.9064630436351	26.3738287940994	26.062345943934	185	86420	1033	11385.8162162162	1.98560942626975	191967	1422	446269	0.00594022831988697	14	ASM185986v1	Neisseria gonorrhoeae	485	OK	NA	USO_SI12-046	NA	NA	NA	NA	NCBI Prokaryotic Genome Annotation Pipeline (PGAP)	2106376	NA	Contig	2016-11-01	MBCS01	20211	NA	NA	NA	NA	NA	NA	NA	NA	Illumina MiSeq	Orebro University Hospital	PRJNA322768	SAMN04853025	2287
351	GCA_001859875.1.fasta	GCA_001859875.1	2109410	52.4248486543631	47.5751513456369	23.8085056959055	23.7666456497314	26.2871134582656	26.1377351960975	183	75638	1003	11526.8306010929	1.98627222623017	192315	1404	446929	0.00284937898729944	14	ASM185987v1	Neisseria gonorrhoeae	485	OK	NA	USO_UK121470	NA	NA	NA	NA	NCBI Prokaryotic Genome Annotation Pipeline (PGAP)	2109410	NA	Contig	2016-11-01	MBCT01	19368	NA	NA	NA	NA	NA	NA	NA	NA	Illumina MiSeq	Orebro University Hospital	PRJNA322768	SAMN04853027	2267
352	GCA_001859915.1.fasta	GCA_001859915.1	2114906	52.4179798061947	47.5820201938053	23.8292387463083	23.752781447497	26.2521360287408	26.1658437774539	189	59262	1021	11189.9788359788	1.98607231337742	192709	1428	448198	0.00164623382293378	12	ASM185991v1	Neisseria gonorrhoeae	485	OK	NA	USO_DK13-5	NA	NA	NA	NA	NCBI Prokaryotic Genome Annotation Pipeline (PGAP)	2114906	NA	Contig	2016-11-01	MBCV01	18809	NA	NA	NA	NA	NA	NA	NA	NA	Illumina MiSeq	Orebro University Hospital	PRJNA322768	SAMN04853029	2282
353	GCA_001859945.1.fasta	GCA_001859945.1	2060575	52.6238549919319	47.3761450080681	23.9288062798005	23.4473387282676	25.9314026424663	26.6924523494656	117	108531	1142	17611.7521367521	1.98652120436218	190072	936	436657	-0.0144620668158185	15	ASM185994v1	Neisseria gonorrhoeae	485	OK	NA	USO_GR13-015	NA	NA	NA	NA	NCBI Prokaryotic Genome Annotation Pipeline (PGAP)	2060575	NA	Contig	2016-11-01	MBCW01	40260	NA	NA	NA	NA	NA	NA	NA	NA	Illumina MiSeq	Orebro University Hospital	PRJNA322768	SAMN04853030	2235
354	GCA_001859965.1.fasta	GCA_001859965.1	2105589	52.5052135055797	47.4947864944203	23.7088529622828	23.7859335321376	26.4022560908135	26.1029574147661	132	79368	1033	15951.4318181818	1.98770033989556	192559	1090	445942	0.00570036108920125	27	ASM185996v1	Neisseria gonorrhoeae	485	OK	NA	USO_LV13-034	NA	NA	NA	NA	NCBI Prokaryotic Genome Annotation Pipeline (PGAP)	2105589	NA	Contig	2016-11-01	MBCX01	27647	NA	NA	NA	NA	NA	NA	NA	NA	Illumina MiSeq	Orebro University Hospital	PRJNA322768	SAMN04853031	2272
355	GCA_001859975.1.fasta	GCA_001859975.1	2059281	52.6215703442124	47.3784296557876	23.7063810135674	23.6720486422203	26.2152178357398	26.4063525084726	159	108213	1025	12951.4528301887	1.98560327429477	189879	1216	436435	-0.00363224950305732	13	ASM185997v1	Neisseria gonorrhoeae	485	OK	NA	USO_NO2013-031	NA	NA	NA	NA	NCBI Prokaryotic Genome Annotation Pipeline (PGAP)	2059281	NA	Contig	2016-11-01	MBCY01	22971	NA	NA	NA	NA	NA	NA	NA	NA	Illumina MiSeq	Orebro University Hospital	PRJNA322768	SAMN04853032	2238
356	GCA_001859995.1.fasta	GCA_001859995.1	2053523	52.6547304315559	47.3452695684441	23.6818871763306	23.6633823921135	26.3764759391543	26.2782544924016	186	41609	1033	11040.4462365591	1.98574440122837	189603	1592	435006	0.00186538694525086	176	ASM185999v1	Neisseria gonorrhoeae	485	OK	NA	USO_NO2013-060	NA	NA	NA	NA	NCBI Prokaryotic Genome Annotation Pipeline (PGAP)	2053523	NA	Contig	2016-11-01	MBCZ01	18913	NA	NA	NA	NA	NA	NA	NA	NA	Illumina MiSeq	Orebro University Hospital	PRJNA322768	SAMN04853033	2234
357	GCA_001860025.1.fasta	GCA_001860025.1	2059927	52.6702159833819	47.3297840166181	23.6109823309273	23.7188016856908	26.4369077156618	26.2333082677202	157	76915	1138	13120.5541401274	1.98629265439763	190291	1230	436414	0.00386555179507593	12	ASM186002v1	Neisseria gonorrhoeae	485	OK	NA	USO_G13-777	NA	NA	NA	NA	NCBI Prokaryotic Genome Annotation Pipeline (PGAP)	2059927	NA	Contig	2016-11-01	MBDA01	21999	NA	NA	NA	NA	NA	NA	NA	NA	Illumina MiSeq	Orebro University Hospital	PRJNA322768	SAMN04853034	2221
358	GCA_001860045.1.fasta	GCA_001860045.1	2084773	52.4476765575916	47.5523234424084	23.6425260687854	23.9097973736229	26.555265249502	25.8924113080897	153	105994	1015	13625.9673202614	1.98801563634159	189975	1290	441473	0.0126383852425658	100	ASM186004v1	Neisseria gonorrhoeae	485	OK	NA	USO_IT3001	NA	NA	NA	NA	NCBI Prokaryotic Genome Annotation Pipeline (PGAP)	2084773	NA	Contig	2016-11-01	MBDB01	21468	NA	NA	NA	NA	NA	NA	NA	NA	Illumina MiSeq	Orebro University Hospital	PRJNA322768	SAMN04853035	2245
359	GCA_001956715.1.fasta	GCA_001956715.1	2236743	52.3786595062553	47.6213404937447	23.2759418493765	24.3453986443682	27.0539351190548	25.3247243872005	2	2232590	4153	1118371.5	1.99580476580766	202681	21	474846	0.033013649989416	14	ASM195671v1	Neisseria gonorrhoeae NG-k51.05	1247414	OK	NA	NG-k51.05	NA	NA	NA	NA	NCBI Prokaryotic Genome Annotation Pipeline (PGAP)	2236743	2	Complete Genome	2017-01-18	NA	2232590	2232590	2	NA	NA	NA	NA	NA	NA	454; IonTorrent	RIPCM	PRJNA223523	SAMN02380725	2446
360	GCA_001997645.1.fasta	GCA_001997645.1	2061441	52.6249356639361	47.3456189141479	23.4311823622408	23.9144365519071	27.1433429334141	25.481592730522	167	132764	200	12343.9580838323	1.9854680090959	190286	1538	436551	0.031577239609451	71	ASM199764v1	Neisseria gonorrhoeae	485	OK	NA	ATCC 49226	NA	NA	NA	NA	NCBI Prokaryotic Genome Annotation Pipeline (PGAP)	2061441	NA	Scaffold	2017-02-13	MTGL01	27754	30132	167	NA	NA	NA	NA	NA	NA	Illumina MiSeq	California Department of Public Health	PRJNA341407	SAMN05721787	2434
361	GCA_002073535.2.fasta	GCA_002073535.2	2212454	52.4541979177872	47.5458020822128	24.0767943649902	23.4690077172226	26.121085455336	26.3331124624512	1	2212454	2212454	2212454	1.99819917731225	201389	35	469569	-0.00404213610219517	35	ASM207353v2	Neisseria gonorrhoeae	485	OK	NA	FDAARGOS_204	NA	NA	NA	NA	NCBI Prokaryotic Genome Annotation Pipeline (PGAP)	2212454	1	Complete Genome	2018-02-23	NA	2212454	2212454	1	NA	NA	NA	NA	NA	NA	PacBio; Illumina	University of Maryland School of Medicine Institute for Genome Sciences (IGS) - sequencing center	PRJNA231221	SAMN04875541	2614
362	GCA_002073615.2.fasta	GCA_002073615.2	2278947	52.265190897375	47.734809102625	23.5930015046423	24.1418075979828	26.4288287529284	25.8363621444465	3	2232444	7450	759649	1.98468455756757	205276	34	483955	0.011335778140469	14	ASM207361v2	Neisseria gonorrhoeae	485	OK	NA	FDAARGOS_205	NA	NA	NA	NA	NCBI Prokaryotic Genome Annotation Pipeline (PGAP)	2278947	3	Complete Genome	2018-03-01	NA	2232444	2232444	3	NA	NA	NA	NA	NA	NA	PacBio; Illumina	University of Maryland School of Medicine Institute for Genome Sciences (IGS) - sequencing center	PRJNA231221	SAMN04875542	2694
363	GCA_002073655.2.fasta	GCA_002073655.2	2189300	52.3652308957201	47.6347691042799	24.1040972000183	23.5306719042616	25.9837847713881	26.381446124332	1	2189300	2189300	2189300	1.99831364009389	198468	20	464611	-0.00759399598057284	20	ASM207365v2	Neisseria gonorrhoeae	485	OK	NA	FDAARGOS_207	NA	NA	NA	NA	NCBI Prokaryotic Genome Annotation Pipeline (PGAP)	2189300	1	Complete Genome	2018-02-23	NA	2189300	2189300	1	NA	NA	NA	NA	NA	NA	PacBio; Illumina	University of Maryland School of Medicine Institute for Genome Sciences (IGS) - sequencing center	PRJNA231221	SAMN04875544	2577
364	GCA_002080715.1.fasta	GCA_002080715.1	2108844	52.6494610317311	47.3505389682689	23.6014138551737	23.7491251130951	26.3556242187663	26.2938368129648	105	175104	1053	20084.2285714286	1.98760551401654	194110	856	447126	0.00117356198127523	23	ASM208071v1	Neisseria gonorrhoeae	485	OK	NA	NGSJH2	NA	NA	NA	NA	NA	2108844	NA	Contig	2017-04-06	NAGI01	35856	NA	NA	NA	NA	NA	NA	NA	NA	Illumina MiSeq	Trinity College Dublin	PRJNA275092	SAMN03339564	NA
365	GCA_002080745.1.fasta	GCA_002080745.1	2053541	52.827774074148	47.172225925852	23.7559902626731	23.4162356631789	26.1034476545635	26.7243264195845	119	108385	1167	17256.6470588235	1.98867433594751	190715	939	435401	-0.0117528852180967	15	ASM208074v1	Neisseria gonorrhoeae	485	OK	NA	NGSJH4	NA	NA	NA	NA	NA	2053541	NA	Contig	2017-04-06	NAGJ01	27039	NA	NA	NA	NA	NA	NA	NA	NA	Illumina MiSeq	Trinity College Dublin	PRJNA275092	SAMN03339565	NA
366	GCA_002080775.1.fasta	GCA_002080775.1	2097066	52.7470284673921	47.2529715326079	23.5503794348866	23.7025920977213	26.4215337047093	26.3254947626827	147	75854	1020	14265.7551020408	1.98678377541095	193275	1131	444583	0.00182074601768308	12	ASM208077v1	Neisseria gonorrhoeae	485	OK	NA	NGSJH5	NA	NA	NA	NA	NA	2097066	NA	Contig	2017-04-06	NAGK01	23449	NA	NA	NA	NA	NA	NA	NA	NA	Illumina MiSeq	Trinity College Dublin	PRJNA275092	SAMN03339566	NA
367	GCA_002080785.1.fasta	GCA_002080785.1	2075384	52.6945374928206	47.3054625071794	23.6552368140065	23.6502256931729	26.1910566911955	26.5034808016251	120	68114	1087	17294.8666666667	1.98809665915162	191835	959	440182	-0.00592896579597549	13	ASM208078v1	Neisseria gonorrhoeae	485	OK	NA	NGSJH7	NA	NA	NA	NA	NA	2075384	NA	Contig	2017-04-06	NAGL01	33484	NA	NA	NA	NA	NA	NA	NA	NA	Illumina MiSeq	Trinity College Dublin	PRJNA275092	SAMN03339567	NA
368	GCA_002080825.1.fasta	GCA_002080825.1	2075749	52.6946658772328	47.3053341227672	23.6910628404494	23.6142712823179	26.1461284577278	26.548537419505	111	106004	1016	18700.4414414414	1.98690319213259	191910	893	440234	-0.00763661663050859	14	ASM208082v1	Neisseria gonorrhoeae	485	OK	NA	NGSJH10	NA	NA	NA	NA	NA	2075749	NA	Contig	2017-04-06	NAGO01	34949	NA	NA	NA	NA	NA	NA	NA	NA	Illumina MiSeq	Trinity College Dublin	PRJNA275092	SAMN03339570	NA
369	GCA_002080865.1.fasta	GCA_002080865.1	2131824	52.6204789888846	47.3795210111154	23.6638671860341	23.7156538250812	26.278060477788	26.3424185110966	121	82135	1074	17618.3801652893	1.98952475890951	195350	975	451907	-0.00122306057537332	15	ASM208086v1	Neisseria gonorrhoeae	485	OK	NA	NGSJH12	NA	NA	NA	NA	NA	2131824	NA	Contig	2017-04-06	NAGQ01	26278	NA	NA	NA	NA	NA	NA	NA	NA	Illumina MiSeq	Trinity College Dublin	PRJNA275092	SAMN03339572	NA
370	GCA_002080895.1.fasta	GCA_002080895.1	2069975	52.7326658534523	47.2673341465477	23.6493194362251	23.6180147103226	26.3018152393145	26.4308506141379	113	139973	1019	18318.3628318584	1.98678905116928	191629	910	438865	-0.00244697234124224	17	ASM208089v1	Neisseria gonorrhoeae	485	OK	NA	NGSJH14	NA	NA	NA	NA	NA	2069975	NA	Contig	2017-04-06	NAGS01	35282	NA	NA	NA	NA	NA	NA	NA	NA	Illumina MiSeq	Trinity College Dublin	PRJNA275092	SAMN03339574	NA
371	GCA_002080905.1.fasta	GCA_002080905.1	2120180	52.5384637153449	47.4615362846551	23.7277495307002	23.7337867539549	26.3138507107887	26.2246130045562	125	108373	1023	16961.44	1.98648673181917	193794	985	449523	0.00169852142453158	17	ASM208090v1	Neisseria gonorrhoeae	485	OK	NA	NGSJH16	NA	NA	NA	NA	NA	2120180	NA	Contig	2017-04-06	NAGT01	35303	NA	NA	NA	NA	NA	NA	NA	NA	Illumina MiSeq	Trinity College Dublin	PRJNA275092	SAMN03339575	NA
372	GCA_002080935.1.fasta	GCA_002080935.1	2137328	52.4805738754183	47.5194261245817	23.5632995965055	23.9561265280762	26.2777636375886	26.2028102378297	103	102674	1056	20750.7572815534	1.98773220640043	195235	819	453216	0.00142821227406689	13	ASM208093v1	Neisseria gonorrhoeae	485	OK	NA	NGSJH19	NA	NA	NA	NA	NA	2137328	NA	Contig	2017-04-06	NAGV01	35335	NA	NA	NA	NA	NA	NA	NA	NA	Illumina MiSeq	Trinity College Dublin	PRJNA275092	SAMN03339577	NA
373	GCA_002080965.1.fasta	GCA_002080965.1	2090734	52.6924037204159	47.3075962795841	23.7005281398781	23.607068139706	25.9919243672318	26.7004793531841	135	105772	1031	15486.9185185185	1.98667454823353	192423	1067	443166	-0.0134470044242405	17	ASM208096v1	Neisseria gonorrhoeae	485	OK	NA	NGSJH8	NA	NA	NA	NA	NA	2090734	NA	Contig	2017-04-06	NAGM01	23447	NA	NA	NA	NA	NA	NA	NA	NA	Illumina MiSeq	Trinity College Dublin	PRJNA275092	SAMN03339568	NA
374	GCA_002080995.1.fasta	GCA_002080995.1	2125521	52.5359194286954	47.4640805713046	23.6404156910235	23.8236648802811	26.1398499473776	26.3960694813178	121	105124	1026	17566.2892561983	1.98670349962085	194495	962	450554	-0.00487703530701318	13	ASM208099v1	Neisseria gonorrhoeae	485	OK	NA	NGSJH17	NA	NA	NA	NA	NA	2125521	NA	Contig	2017-04-06	NAGU01	34743	NA	NA	NA	NA	NA	NA	NA	NA	Illumina MiSeq	Trinity College Dublin	PRJNA275092	SAMN03339576	NA
375	GCA_002081015.1.fasta	GCA_002081015.1	2139248	52.6325606007345	47.3674393992655	23.6006764994054	23.7667628998601	26.0884198559494	26.5441407447851	131	106477	1013	16330.1374045802	1.98745601955214	195973	1023	453588	-0.00865853539395049	13	ASM208101v1	Neisseria gonorrhoeae	485	OK	NA	NGSJH13	NA	NA	NA	NA	NA	2139248	NA	Contig	2017-04-06	NAGR01	30939	NA	NA	NA	NA	NA	NA	NA	NA	Illumina MiSeq	Trinity College Dublin	PRJNA275092	SAMN03339573	NA
376	GCA_002083025.2.fasta	GCA_002083025.2	2229107	52.3770729713737	47.6229270286263	23.5073507014244	24.1155763272019	26.3947401358481	25.9823328355256	2	2217549	11558	1114553.5	1.99270262013125	202249	28	473236	0.00787381342496746	18	ASM208302v2	Neisseria gonorrhoeae	485	OK	NA	FDAARGOS_206	NA	NA	NA	NA	NCBI Prokaryotic Genome Annotation Pipeline (PGAP)	2229107	NA	Contig	2018-01-19	NBTV02	2217549	NA	NA	NA	NA	NA	NA	NA	NA	PacBio; Illumina	University of Maryland School of Medicine Institute for Genome Sciences (IGS) - sequencing center	PRJNA231221	SAMN04875543	2643
377	GCA_002266825.1.fasta	GCA_002266825.1	2136231	52.7103108231273	47.2896891768727	23.6714568789611	23.6182322979116	26.1384185511773	26.57189227195	122	207911	315	17510.0901639344	1.97101144796487	197175	826	452764	-0.00822369881724383	24	ASM226682v1	Neisseria gonorrhoeae	485	OK	NA	FQ009	NA	NA	NA	NA	NCBI Prokaryotic Genome Annotation Pipeline (PGAP)	2136231	NA	Contig	2017-08-23	NGQH01	62994	NA	NA	NA	NA	NA	NA	NA	NA	Illumina MiSeq	UCLA Clinical Microbiology Laboratory	PRJNA386322	SAMN06929355	2592
378	GCA_002289065.1.fasta	GCA_002289065.1	2223737	52.526850072648	47.4711712760996	23.6837359813683	23.7874352947313	26.3690355469194	26.1578145257285	185	208009	571	12020.2	1.98586702515656	203488	1336	472113	0.00402120098385455	13	ASM228906v1	Neisseria gonorrhoeae	485	OK	NA	19/15/005	NA	NA	NA	NA	NCBI Prokaryotic Genome Annotation Pipeline (PGAP)	2223737	1	Scaffold	2017-09-11	NTCU01	34461	34461	185	NA	NA	NA	NA	NA	NA	454	State Research Center of Dermatovenereology and Cosmetology (CNIKVI)	PRJNA400362	SAMN07566722	2749
379	GCA_002289125.1.fasta	GCA_002289125.1	2270939	52.5188038956573	47.4784219215047	23.8931560909386	23.5852658305661	25.9838331192516	26.5349707764057	340	77353	525	6679.23235294118	1.98410659650122	207659	2281	481754	-0.0104941014698114	16	ASM228912v1	Neisseria gonorrhoeae	485	OK	NA	20/15/004	NA	NA	NA	NA	NCBI Prokaryotic Genome Annotation Pipeline (PGAP)	2270939	1	Scaffold	2017-09-11	NTCT01	16025	16025	340	NA	NA	NA	NA	NA	NA	454	State Research Center of Dermatovenereology and Cosmetology (CNIKVI)	PRJNA400361	SAMN07566723	2878
380	GCA_002289135.1.fasta	GCA_002289135.1	2235965	52.4306060246918	47.5672472511868	23.8162493598961	23.7509978912908	26.1920915577838	26.238514466908	181	151670	557	12353.3977900552	1.98572720335065	203825	1309	474603	-0.000885416222394738	17	ASM228913v1	Neisseria gonorrhoeae	485	OK	NA	41/15/003	NA	NA	NA	NA	NCBI Prokaryotic Genome Annotation Pipeline (PGAP)	2235965	1	Scaffold	2017-09-11	NTCS01	36019	36019	181	NA	NA	NA	NA	NA	NA	454	State Research Center of Dermatovenereology and Cosmetology (CNIKVI)	PRJNA400360	SAMN07566721	2768
381	GCA_002607845.1.fasta	GCA_002607845.1	2234003	52.3442000749328	47.6557999250672	24.0954913668424	23.5603085582249	25.7798669025959	26.5643331723368	2	2139394	94609	1117001.5	1.99881630898497	202484	33	474278	-0.0149866894253407	24	ASM260784v1	Neisseria gonorrhoeae 3502	1193404	OK	NA	3502	NA	NA	NA	NA	NCBI Prokaryotic Genome Annotation Pipeline (PGAP)	2234003	NA	Contig	2017-10-20	AVBE01	2139394	NA	NA	NA	NA	NA	NA	NA	NA	PacBio	Center For Disease Control (CDC)	PRJNA214533	SAMN02304115	2471
382	GCA_002942825.1.fasta	GCA_002942825.1	2217312	52.3399954539551	47.6600045460449	23.9259517830598	23.7340527629851	26.1711026684562	26.1688927854988	160	108638	200	13858.2	1.9815618575461	200720	1338	470043	4.22216879886495e-05	102	ASM294282v1	Neisseria gonorrhoeae	485	OK	NA	980043-18	NA	NA	NA	NA	NCBI Prokaryotic Genome Annotation Pipeline (PGAP)	2217312	NA	Contig	2018-02-25	PTPL01	43145	NA	NA	NA	NA	NA	NA	NA	NA	Illumina MiSeq	Austrian Agency for Health and Food Safety, Vienna, Austria	PRJNA433931	SAMN08523385	2669
383	GCA_002942855.1.fasta	GCA_002942855.1	2210712	52.3500121227912	47.6499878772088	23.5496075472517	24.100380329957	26.4358270095788	25.9141851132124	141	152617	200	15678.8085106383	1.9805480754077	200245	1183	468671	0.00996450383130504	85	ASM294285v1	Neisseria gonorrhoeae	485	OK	NA	980045-18	NA	NA	NA	NA	NCBI Prokaryotic Genome Annotation Pipeline (PGAP)	2210712	NA	Contig	2018-02-25	PTPJ01	44614	NA	NA	NA	NA	NA	NA	NA	NA	Illumina MiSeq	Austrian Agency for Health and Food Safety, Vienna, Austria	PRJNA433931	SAMN08523388	2654
384	GCA_002942865.1.fasta	GCA_002942865.1	2214035	52.3569410601007	47.6430589398993	23.7694074393585	23.8736515005409	26.1145826511324	26.2423584089682	137	108232	200	16160.8394160584	1.98345884967781	200553	1054	469384	-0.00244047408516728	46	ASM294286v1	Neisseria gonorrhoeae	485	OK	NA	980044-18	NA	NA	NA	NA	NCBI Prokaryotic Genome Annotation Pipeline (PGAP)	2214035	NA	Contig	2018-02-25	PTPK01	49498	NA	NA	NA	NA	NA	NA	NA	NA	Illumina MiSeq	Austrian Agency for Health and Food Safety, Vienna, Austria	PRJNA433931	SAMN08523386	2659
385	GCA_002942905.1.fasta	GCA_002942905.1	2223307	52.3560623881452	47.6439376118548	23.7633399256153	23.8805976862395	26.2960086034002	26.060053784745	168	108695	201	13233.9702380952	1.98187864749092	201462	1388	471292	0.00450673346872439	106	ASM294290v1	Neisseria gonorrhoeae	485	OK	NA	980042-18	NA	NA	NA	NA	NCBI Prokaryotic Genome Annotation Pipeline (PGAP)	2223307	NA	Contig	2018-02-25	PTPM01	47570	NA	NA	NA	NA	NA	NA	NA	NA	Illumina MiSeq	Austrian Agency for Health and Food Safety, Vienna, Austria	PRJNA433931	SAMN08523384	2705
386	GCA_002942925.1.fasta	GCA_002942925.1	2232201	52.3176900288101	47.6823099711899	23.7733071528953	23.9090028182946	26.2396173104483	26.0780727183618	191	107104	220	11686.9162303665	1.98047845479352	201773	1468	473145	0.00308776232279188	46	ASM294292v1	Neisseria gonorrhoeae	485	OK	NA	980040-18	NA	NA	NA	NA	NCBI Prokaryotic Genome Annotation Pipeline (PGAP)	2232201	NA	Contig	2018-02-25	PTPO01	43265	NA	NA	NA	NA	NA	NA	NA	NA	Illumina MiSeq	Austrian Agency for Health and Food Safety, Vienna, Austria	PRJNA433931	SAMN08523382	2716
387	GCA_002942945.1.fasta	GCA_002942945.1	2214439	52.3699230369407	47.6300769630593	23.9152218688345	23.7148550942248	26.248499055517	26.1214239814237	203	93083	200	10908.5665024631	1.97754729306366	200630	1451	469322	0.00242648960938176	14	ASM294294v1	Neisseria gonorrhoeae	485	OK	NA	980037-18	NA	NA	NA	NA	NCBI Prokaryotic Genome Annotation Pipeline (PGAP)	2214439	NA	Contig	2018-02-25	PTPR01	35946	NA	NA	NA	NA	NA	NA	NA	NA	Illumina MiSeq	Austrian Agency for Health and Food Safety, Vienna, Austria	PRJNA433931	SAMN08523379	2693
388	GCA_002942955.1.fasta	GCA_002942955.1	2239226	52.3643884092092	47.6356115907907	23.8441765145635	23.7914350762272	25.9420889182244	26.4222994909848	193	173260	200	11602.207253886	1.97776104991673	202721	1518	474379	-0.0091705563141067	71	ASM294295v1	Neisseria gonorrhoeae	485	OK	NA	980038-18	NA	NA	NA	NA	NCBI Prokaryotic Genome Annotation Pipeline (PGAP)	2239226	NA	Contig	2018-02-25	PTPQ01	48783	NA	NA	NA	NA	NA	NA	NA	NA	Illumina MiSeq	Austrian Agency for Health and Food Safety, Vienna, Austria	PRJNA433931	SAMN08523380	2720
389	GCA_002942985.1.fasta	GCA_002942985.1	2234140	52.3742469138013	47.6257530861987	23.5598037723688	24.0659493138299	26.4191142900624	25.9551326237389	173	152403	208	12914.1040462428	1.94806518898032	201995	1445	473444	0.00885896587853836	68	ASM294298v1	Neisseria gonorrhoeae	485	OK	NA	980035-18	NA	NA	NA	NA	NCBI Prokaryotic Genome Annotation Pipeline (PGAP)	2234140	NA	Contig	2018-02-25	PTPT01	40932	NA	NA	NA	NA	NA	NA	NA	NA	Illumina MiSeq	Austrian Agency for Health and Food Safety, Vienna, Austria	PRJNA433931	SAMN08523377	2701
390	GCA_002943025.1.fasta	GCA_002943025.1	2209742	52.3889666757477	47.6110333242523	23.7450344881891	23.8659988360632	26.0377455829685	26.3512210927792	199	108467	200	11104.2311557789	1.97963754373909	200376	1463	468425	-0.00598361696558844	14	ASM294302v1	Neisseria gonorrhoeae	485	OK	NA	980047-18	NA	NA	NA	NA	NCBI Prokaryotic Genome Annotation Pipeline (PGAP)	2209742	NA	Contig	2018-02-25	PTPH01	30026	NA	NA	NA	NA	NA	NA	NA	NA	Illumina MiSeq	Austrian Agency for Health and Food Safety, Vienna, Austria	PRJNA433931	SAMN08523390	2682
391	GCA_002943035.1.fasta	GCA_002943035.1	2226960	52.3264001149549	47.6735998850451	23.7750116751087	23.8985882099364	26.0245356899091	26.3018644250458	156	207887	202	14275.3846153846	1.97066902025805	201275	1252	471990	-0.00529997734465642	45	ASM294303v1	Neisseria gonorrhoeae	485	OK	NA	980041-18	NA	NA	NA	NA	NCBI Prokaryotic Genome Annotation Pipeline (PGAP)	2226960	NA	Contig	2018-02-25	PTPN01	55853	NA	NA	NA	NA	NA	NA	NA	NA	Illumina MiSeq	Austrian Agency for Health and Food Safety, Vienna, Austria	PRJNA433931	SAMN08523383	2696
392	GCA_002943065.1.fasta	GCA_002943065.1	2227784	52.3729858909122	47.6270141090878	23.6114452747663	24.0155688343215	26.2545650745315	26.1184208163808	164	146745	200	13584.0487804878	1.97603864544062	201714	1310	471850	0.00259951300913551	65	ASM294306v1	Neisseria gonorrhoeae	485	OK	NA	980039-18	NA	NA	NA	NA	NCBI Prokaryotic Genome Annotation Pipeline (PGAP)	2227784	NA	Contig	2018-02-25	PTPP01	42743	NA	NA	NA	NA	NA	NA	NA	NA	Illumina MiSeq	Austrian Agency for Health and Food Safety, Vienna, Austria	PRJNA433931	SAMN08523381	2694
393	GCA_002943085.1.fasta	GCA_002943085.1	2227585	52.3662621179439	47.6337378820561	23.695706336683	23.9380315453731	26.0477153509294	26.3185467670145	155	172707	380	14371.5161290323	1.96588244442017	201582	1363	471871	-0.00517186839639499	104	ASM294308v1	Neisseria gonorrhoeae	485	OK	NA	980036-18	NA	NA	NA	NA	NCBI Prokaryotic Genome Annotation Pipeline (PGAP)	2227585	NA	Contig	2018-02-25	PTPS01	41154	NA	NA	NA	NA	NA	NA	NA	NA	Illumina MiSeq	Austrian Agency for Health and Food Safety, Vienna, Austria	PRJNA433931	SAMN08523378	2688
394	GCA_003315235.1.fasta	GCA_003315235.1	2142774	52.4171937871189	47.5602653382951	23.6955460538536	23.8647192844416	26.3335284075689	26.0836653795501	72	172598	1209	29760.75	1.99015876246375	195198	1033	454009	0.0047668142829924	99	ASM331523v1	Neisseria gonorrhoeae	485	OK	NA	DSM 9188	NA	NA	NA	NA	Annotation submitted by DOE Joint Genome Institute	2142774	NA	Scaffold	2018-07-12	QNRU01	60035	63076	72	NA	NA	NA	NA	NA	NA	Illumina HiSeq	DOE Joint Genome Institute	PRJNA463403	SAMN09074774	2206
395	GCA_003428675.1.fasta	GCA_003428675.1	2189362	52.3724263050149	47.6275736949851	24.1570832050616	23.4704904899235	25.6514454895993	26.7209808154156	2	1804685	384677	1094681	1.99765863479813	198399	36	464426	-0.020421725730014	23	ASM342867v1	Neisseria gonorrhoeae	485	OK	NA	LRRBGS_0179	NA	NA	NA	NA	NA	2189362	NA	Contig	2018-08-27	NLBI01	1804685	NA	NA	NA	NA	NA	NA	NA	NA	PacBio	Centers for Disease Control and Prevention	PRJNA278367	SAMN07312290	NA
396	GCA_003428735.1.fasta	GCA_003428735.1	2270655	52.3694264430308	47.6305735569692	24.2048659968159	23.4257075601533	25.1844511825883	27.1849752604425	4	1406337	28158	567663.75	1.9977429366927	206052	47	482218	-0.0382002289070404	17	ASM342873v1	Neisseria gonorrhoeae	485	OK	NA	LRRBGS_0178	NA	NA	NA	NA	NA	2270655	NA	Contig	2018-08-27	NLBJ01	1406337	NA	NA	NA	NA	NA	NA	NA	NA	PacBio	Centers for Disease Control and Prevention	PRJNA278367	SAMN07312289	NA
397	GCA_003428755.1.fasta	GCA_003428755.1	2246609	52.4697444014513	47.5302555985487	23.4736885679707	24.0565670305781	26.7501376519012	25.7196067495501	6	604623	4123	374434.833333333	1.99645331792116	204415	68	476956	0.0196404787960536	15	ASM342875v1	Neisseria gonorrhoeae	485	OK	NA	LRRBGS_0182	NA	NA	NA	NA	NA	2246609	NA	Contig	2018-08-27	NLBL01	584205	NA	NA	NA	NA	NA	NA	NA	NA	PacBio	Centers for Disease Control and Prevention	PRJNA278367	SAMN07312304	NA
398	GCA_003428775.1.fasta	GCA_003428775.1	2263116	52.3685043099868	47.6314956900132	23.6982107854834	23.9332849045299	26.2282180851534	26.1402862248334	3	1346292	223903	754372	1.99794312410971	205527	38	480636	0.00167909818083641	15	ASM342877v1	Neisseria gonorrhoeae	485	OK	NA	LRRBGS_0183	NA	NA	NA	NA	NA	2263116	NA	Contig	2018-08-27	NLBK01	1346292	NA	NA	NA	NA	NA	NA	NA	NA	PacBio	Centers for Disease Control and Prevention	PRJNA278367	SAMN07312305	NA
399	GCA_003492635.1.fasta	GCA_003492635.1	2121659	52.5339840191096	47.4660159808904	24.0336925019525	23.4323234789379	25.5896918402062	26.9442921789034	104	207147	251	20400.5673076923	1.98548672239216	194371	808	449776	-0.0257852200625879	32	ASM349263v1	Neisseria gonorrhoeae	485	OK	NA	M27445	NA	NA	NA	NA	NA	2121659	NA	Contig	2018-09-07	QQLX01	50379	NA	NA	NA	NA	NA	NA	NA	NA	Illumina MiSeq	Centers for Disease Control and Prevention	PRJNA428178	SAMN09704970	NA
400	GCA_003495815.1.fasta	GCA_003495815.1	2121827	52.5160156789408	47.4839843210592	23.7777632200929	23.7062211009663	26.0088593462144	26.5071563327265	99	204952	251	21432.595959596	1.98385219615768	194727	791	450003	-0.00948847661175328	47	ASM349581v1	Neisseria gonorrhoeae	485	OK	NA	M38749	NA	NA	NA	NA	NA	2121827	NA	Contig	2018-09-07	QQDV01	60622	NA	NA	NA	NA	NA	NA	NA	NA	Illumina MiSeq	Centers for Disease Control and Prevention	PRJNA428178	SAMN09704971	NA
401	GCA_003571445.1.fasta	GCA_003571445.1	2229240	52.3551972869678	47.6448027130322	23.5541709282087	24.0906317848235	26.5326748129407	25.822522474027	1	2229240	2229240	2229240	1.99828583564265	202108	16	473242	0.0135641230615797	16	ASM357144v1	Neisseria gonorrhoeae	485	OK	NA	RIVM0610	NA	NA	NA	NA	NCBI Prokaryotic Genome Annotation Pipeline (PGAP)	2229240	1	Complete Genome	2017-08-02	NA	2229240	2229240	1	NA	NA	NA	NA	NA	NA	Illumina; PacBio	RIVM	PRJNA362986	SAMN06251593	2631
402	GCA_003571465.1.fasta	GCA_003571465.1	2230041	52.3550463870395	47.6449536129605	23.7353483635503	23.9096052494102	25.968536004495	26.3865103825445	1	2230041	2230041	2230041	1.99837043204011	202195	28	473464	-0.00798345922491665	28	ASM357146v1	Neisseria gonorrhoeae	485	OK	NA	RIVM0640	NA	NA	NA	NA	NCBI Prokaryotic Genome Annotation Pipeline (PGAP)	2230041	1	Complete Genome	2017-08-02	NA	2230041	2230041	1	NA	NA	NA	NA	NA	NA	Illumina; PacBio	RIVM	PRJNA362986	SAMN06251594	2636
403	GCA_003789165.1.fasta	GCA_003789165.1	2175415	52.3313942397198	47.6504023370253	23.7779917854754	23.8724105515499	26.0735078134517	26.2578864262681	101	175829	528	21538.7623762376	1.98500484411784	196876	1136	460946	-0.0035232887541999	222	ASM378916v1	Neisseria gonorrhoeae	485	OK	NA	WUSM_Ng_45	NA	NA	NA	NA	NCBI Prokaryotic Genome Annotation Pipeline (PGAP)	2175415	NA	Scaffold	2018-11-18	RJXT01	40841	46779	101	NA	NA	NA	NA	NA	NA	Illumina NextSeq	Washington University	PRJNA504667	SAMN10397205	2558
404	GCA_003789175.1.fasta	GCA_003789175.1	2073218	52.6127016068739	47.3813173530232	23.4653085203775	23.9160088326457	26.678043505314	25.93465810156	90	207643	516	23035.7555555556	1.98717202680103	190944	844	439321	0.0141293904523017	96	ASM378917v1	Neisseria gonorrhoeae	485	OK	NA	WUSM_Ng_73	NA	NA	NA	NA	NCBI Prokaryotic Genome Annotation Pipeline (PGAP)	2073218	NA	Scaffold	2018-11-18	RJWX01	55132	55132	90	NA	NA	NA	NA	NA	NA	Illumina NextSeq	Washington University	PRJNA504667	SAMN10397227	2434
405	GCA_003789185.1.fasta	GCA_003789185.1	2121185	52.4458734150958	47.5466307747792	23.9280873662599	23.6185434085193	26.1563701421611	26.2895032729347	86	207272	509	24664.9418604651	1.98749210028216	193377	807	449207	-0.00253848629271336	99	ASM378918v1	Neisseria gonorrhoeae	485	OK	NA	WUSM_Ng_43	NA	NA	NA	NA	NCBI Prokaryotic Genome Annotation Pipeline (PGAP)	2121185	NA	Scaffold	2018-11-18	RJXV01	48629	48629	86	NA	NA	NA	NA	NA	NA	Illumina NextSeq	Washington University	PRJNA504667	SAMN10397203	2479
406	GCA_003789225.1.fasta	GCA_003789225.1	2071685	52.6841194486614	47.3143359149678	23.3711206095521	23.9432153054156	26.6712362159305	26.0128832327308	102	207871	521	20310.637254902	1.98522071969048	191402	850	438844	0.0124962320731431	34	ASM378922v1	Neisseria gonorrhoeae	485	OK	NA	WUSM_Ng_65	NA	NA	NA	NA	NCBI Prokaryotic Genome Annotation Pipeline (PGAP)	2071685	NA	Scaffold	2018-11-18	RJXD01	44201	47057	102	NA	NA	NA	NA	NA	NA	Illumina NextSeq	Washington University	PRJNA504667	SAMN10397221	2432
407	GCA_003789235.1.fasta	GCA_003789235.1	2171539	52.3294769285746	47.6675298025962	23.7692714706022	23.898258331994	26.1643930871147	26.1650838414599	99	175715	527	21934.7373737374	1.98460263596128	196476	797	460163	-1.32001003208848e-05	14	ASM378923v1	Neisseria gonorrhoeae	485	OK	NA	WUSM_Ng_71	NA	NA	NA	NA	NCBI Prokaryotic Genome Annotation Pipeline (PGAP)	2171539	NA	Scaffold	2018-11-18	RJWZ01	49940	50599	99	NA	NA	NA	NA	NA	NA	Illumina NextSeq	Washington University	PRJNA504667	SAMN10397225	2559
408	GCA_003789265.1.fasta	GCA_003789265.1	2118411	52.4047505417976	47.5897736558203	23.7253299761	23.8644436797203	26.3883637311173	26.0163868106803	119	153201	504	17801.7731092437	1.98224129370155	192806	1036	448594	0.00709815267874187	98	ASM378926v1	Neisseria gonorrhoeae	485	OK	NA	WUSM_Ng_75	NA	NA	NA	NA	NCBI Prokaryotic Genome Annotation Pipeline (PGAP)	2118411	NA	Scaffold	2018-11-18	RJWW01	40454	41168	119	NA	NA	NA	NA	NA	NA	Illumina NextSeq	Washington University	PRJNA504667	SAMN10397228	2495
409	GCA_003789285.1.fasta	GCA_003789285.1	2072170	52.603164798255	47.3911889468528	23.7386893932448	23.6524995536081	26.3539670972941	26.2491977009608	103	207541	506	20118.1553398058	1.98533058947772	190799	931	439053	0.00199169378373185	99	ASM378928v1	Neisseria gonorrhoeae	485	OK	NA	WUSM_Ng_72	NA	NA	NA	NA	NCBI Prokaryotic Genome Annotation Pipeline (PGAP)	2072170	NA	Scaffold	2018-11-18	RJWY01	47308	47308	103	NA	NA	NA	NA	NA	NA	Illumina NextSeq	Washington University	PRJNA504667	SAMN10397226	2452
410	GCA_003789325.1.fasta	GCA_003789325.1	2069099	52.6796929484766	47.3132991703152	23.6056853731987	23.7076137971165	26.5444524404101	26.1352405080666	88	207450	541	23512.4886363636	1.98518397508076	191206	791	438179	0.00776792554094287	98	ASM378932v1	Neisseria gonorrhoeae	485	OK	NA	WUSM_Ng_70	NA	NA	NA	NA	NCBI Prokaryotic Genome Annotation Pipeline (PGAP)	2069099	NA	Scaffold	2018-11-18	RJXA01	53143	53143	88	NA	NA	NA	NA	NA	NA	Illumina NextSeq	Washington University	PRJNA504667	SAMN10397224	2421
411	GCA_003789345.1.fasta	GCA_003789345.1	2073495	52.6811012324602	47.3126291599449	24.0223873218889	23.290241838056	25.8678222035742	26.813279028886	91	207510	566	22785.6593406593	1.98710230146006	191597	833	439196	-0.0179467931230203	97	ASM378934v1	Neisseria gonorrhoeae	485	OK	NA	WUSM_Ng_63	NA	NA	NA	NA	NCBI Prokaryotic Genome Annotation Pipeline (PGAP)	2073495	NA	Scaffold	2018-11-18	RJXF01	48759	48759	91	NA	NA	NA	NA	NA	NA	Illumina NextSeq	Washington University	PRJNA504667	SAMN10397219	2436
412	GCA_003789355.1.fasta	GCA_003789355.1	2156251	52.3581438339043	47.6318851562272	23.8859947195387	23.7458904366885	26.1335994742727	26.2245443596316	101	207710	501	21349.0198019802	1.98678154573453	195285	1009	456731	-0.00173697688075801	99	ASM378935v1	Neisseria gonorrhoeae	485	OK	NA	WUSM_Ng_68	NA	NA	NA	NA	NCBI Prokaryotic Genome Annotation Pipeline (PGAP)	2156251	NA	Scaffold	2018-11-18	RJXC01	46487	46885	101	NA	NA	NA	NA	NA	NA	Illumina NextSeq	Washington University	PRJNA504667	SAMN10397222	2520
413	GCA_003789365.1.fasta	GCA_003789365.1	2069223	52.5913833356772	47.3942151232612	23.398541384858	23.9956737384033	26.5611294674378	26.0302538682394	99	207811	574	20901.2424242424	1.98795260182738	190459	1090	438296	0.0100943456042961	100	ASM378936v1	Neisseria gonorrhoeae	485	OK	NA	WUSM_Ng_24	NA	NA	NA	NA	NCBI Prokaryotic Genome Annotation Pipeline (PGAP)	2069223	NA	Scaffold	2018-11-18	RJYM01	44068	46396	99	NA	NA	NA	NA	NA	NA	Illumina NextSeq	Washington University	PRJNA504667	SAMN10397185	2433
414	GCA_003789405.1.fasta	GCA_003789405.1	2071095	52.6122654924086	47.3813127838173	23.7600882624892	23.6212245213281	26.1986050857155	26.4136604066931	97	188062	542	21351.4948453608	1.98703391950444	190855	850	438809	-0.00408755104850183	95	ASM378940v1	Neisseria gonorrhoeae	485	OK	NA	WUSM_Ng_44	NA	NA	NA	NA	NCBI Prokaryotic Genome Annotation Pipeline (PGAP)	2071095	NA	Scaffold	2018-11-18	RJXU01	46994	47929	97	NA	NA	NA	NA	NA	NA	Illumina NextSeq	Washington University	PRJNA504667	SAMN10397204	2439
415	GCA_003789415.1.fasta	GCA_003789415.1	2127476	52.4637645736074	47.5246724287372	23.335116353839	24.1895560748981	26.5530139940474	25.91075057956	94	172393	509	22632.7234042553	1.98853027239654	194237	930	450700	0.0122420382850395	98	ASM378941v1	Neisseria gonorrhoeae	485	OK	NA	WUSM_Ng_64	NA	NA	NA	NA	NCBI Prokaryotic Genome Annotation Pipeline (PGAP)	2127476	NA	Scaffold	2018-11-18	RJXE01	43989	48587	94	NA	NA	NA	NA	NA	NA	Illumina NextSeq	Washington University	PRJNA504667	SAMN10397220	2507
416	GCA_003789445.1.fasta	GCA_003789445.1	2157647	52.3823869242744	47.6073240896217	23.8137192969934	23.7936047926283	25.9846953649045	26.39769155937	105	207493	512	20549.019047619	1.98794415570234	195581	1120	457043	-0.00788425687937033	100	ASM378944v1	Neisseria gonorrhoeae	485	OK	NA	WUSM_Ng_62	NA	NA	NA	NA	NCBI Prokaryotic Genome Annotation Pipeline (PGAP)	2157647	NA	Scaffold	2018-11-18	RJXG01	48605	48605	105	NA	NA	NA	NA	NA	NA	Illumina NextSeq	Washington University	PRJNA504667	SAMN10397218	2536
417	GCA_003789465.1.fasta	GCA_003789465.1	2131907	52.4660315858056	47.5281520253932	23.74146714655	23.7866848788432	26.4916809222916	25.9743506635139	93	172381	509	22923.7311827957	1.98804165958206	194675	807	451722	0.00986028946999044	96	ASM378946v1	Neisseria gonorrhoeae	485	OK	NA	WUSM_Ng_60	NA	NA	NA	NA	NCBI Prokaryotic Genome Annotation Pipeline (PGAP)	2131907	NA	Scaffold	2018-11-18	RJXH01	45729	46544	93	NA	NA	NA	NA	NA	NA	Illumina NextSeq	Washington University	PRJNA504667	SAMN10397217	2515
418	GCA_003789495.1.fasta	GCA_003789495.1	2123612	52.4337779217673	47.5552972953628	23.7361156369431	23.8191816584197	26.4264846874099	26.0072932343573	95	207619	523	22353.8105263158	1.98789803493569	193584	930	449832	0.00799468338287727	100	ASM378949v1	Neisseria gonorrhoeae	485	OK	NA	WUSM_Ng_57	NA	NA	NA	NA	NCBI Prokaryotic Genome Annotation Pipeline (PGAP)	2123612	NA	Scaffold	2018-11-18	RJXJ01	46974	49278	95	NA	NA	NA	NA	NA	NA	Illumina NextSeq	Washington University	PRJNA504667	SAMN10397215	2486
419	GCA_003789525.1.fasta	GCA_003789525.1	2165937	52.2904405806817	47.6938618251593	23.7215117521885	23.9723500729707	26.455293944376	25.8351466363057	107	207769	500	20242.4018691589	1.98379109283548	195675	1032	458711	0.0118596688263413	99	ASM378952v1	Neisseria gonorrhoeae	485	OK	NA	WUSM_Ng_53	NA	NA	NA	NA	NCBI Prokaryotic Genome Annotation Pipeline (PGAP)	2165937	NA	Scaffold	2018-11-18	RJXN01	55166	55166	107	NA	NA	NA	NA	NA	NA	Illumina NextSeq	Washington University	PRJNA504667	SAMN10397211	2536
420	GCA_003789535.1.fasta	GCA_003789535.1	2076026	52.6143699549042	47.3844739902101	23.8096729039039	23.5748010863062	26.1140756425979	26.5002943123063	90	207632	537	23066.9555555556	1.98545538838161	191323	709	439970	-0.00734055487197519	13	ASM378953v1	Neisseria gonorrhoeae	485	OK	NA	WUSM_Ng_55	NA	NA	NA	NA	NCBI Prokaryotic Genome Annotation Pipeline (PGAP)	2076026	NA	Contig	2018-11-18	RJXL01	54610	NA	NA	NA	NA	NA	NA	NA	NA	Illumina NextSeq	Washington University	PRJNA504667	SAMN10397213	2446
421	GCA_003789545.1.fasta	GCA_003789545.1	2155969	52.3691667180743	47.6295809448095	23.5296982470527	24.0998826977568	26.6062730957634	25.7628936223109	105	207867	540	20533.0380952381	1.98492230560372	195328	841	456724	0.0161045043544958	20	ASM378954v1	Neisseria gonorrhoeae	485	OK	NA	WUSM_Ng_54	NA	NA	NA	NA	NCBI Prokaryotic Genome Annotation Pipeline (PGAP)	2155969	NA	Scaffold	2018-11-18	RJXM01	46714	46714	105	NA	NA	NA	NA	NA	NA	Illumina NextSeq	Washington University	PRJNA504667	SAMN10397212	2525
422	GCA_003789595.1.fasta	GCA_003789595.1	2075220	52.6015073100683	47.3861566484517	23.4241188885998	23.962037759852	26.6633417179865	25.9381655920818	101	207800	500	20546.7326732673	1.98654845922167	191129	974	439730	0.0137862233040216	96	ASM378959v1	Neisseria gonorrhoeae	485	OK	NA	WUSM_Ng_56	NA	NA	NA	NA	NCBI Prokaryotic Genome Annotation Pipeline (PGAP)	2075220	NA	Scaffold	2018-11-18	RJXK01	57253	57253	101	NA	NA	NA	NA	NA	NA	Illumina NextSeq	Washington University	PRJNA504667	SAMN10397214	2454
423	GCA_003789605.1.fasta	GCA_003789605.1	2073055	52.6139441548825	47.3795919548685	23.5090241214054	23.8705678334632	26.4548697453758	26.1590744095067	94	207624	503	22053.7765957447	1.98462029462752	191068	882	439243	0.0056219950931315	98	ASM378960v1	Neisseria gonorrhoeae	485	OK	NA	WUSM_Ng_25	NA	NA	NA	NA	NCBI Prokaryotic Genome Annotation Pipeline (PGAP)	2073055	NA	Scaffold	2018-11-18	RJYL01	55120	55120	94	NA	NA	NA	NA	NA	NA	Illumina NextSeq	Washington University	PRJNA504667	SAMN10397186	2444
424	GCA_003789645.1.fasta	GCA_003789645.1	2126206	52.4753010761892	47.5193372608299	24.0919271227717	23.4274101380581	25.6770980798662	26.798202996323	88	207401	500	24161.4318181818	1.9855257266297	194020	862	450283	-0.0213644303789527	98	ASM378964v1	Neisseria gonorrhoeae	485	OK	NA	WUSM_Ng_49	NA	NA	NA	NA	NCBI Prokaryotic Genome Annotation Pipeline (PGAP)	2126206	NA	Scaffold	2018-11-18	RJXQ01	48782	48782	88	NA	NA	NA	NA	NA	NA	Illumina NextSeq	Washington University	PRJNA504667	SAMN10397208	2484
425	GCA_003789655.1.fasta	GCA_003789655.1	2118292	52.4501343535263	47.5448616149237	23.8265073936927	23.7183542212311	26.0517435745402	26.3983907789861	104	207446	509	20368.1923076923	1.98382601378502	193227	940	448620	-0.00660908134399351	99	ASM378965v1	Neisseria gonorrhoeae	485	OK	NA	WUSM_Ng_23	NA	NA	NA	NA	NCBI Prokaryotic Genome Annotation Pipeline (PGAP)	2118292	NA	Scaffold	2018-11-18	RJYN01	41331	43271	104	NA	NA	NA	NA	NA	NA	Illumina NextSeq	Washington University	PRJNA504667	SAMN10397184	2475
426	GCA_003789665.1.fasta	GCA_003789665.1	2161184	52.3598638524068	47.6309745028651	23.8685831470157	23.7623913558494	26.4214893317737	25.9383745206331	91	207751	581	23749.2747252747	1.98645986897963	195805	930	457776	0.00922681564838247	98	ASM378966v1	Neisseria gonorrhoeae	485	OK	NA	WUSM_Ng_41	NA	NA	NA	NA	NCBI Prokaryotic Genome Annotation Pipeline (PGAP)	2161184	NA	Scaffold	2018-11-18	RJXX01	46730	47326	91	NA	NA	NA	NA	NA	NA	Illumina NextSeq	Washington University	PRJNA504667	SAMN10397201	2530
427	GCA_003789705.1.fasta	GCA_003789705.1	2107872	52.6001104431389	47.3881715777808	23.898699731293	23.4894718464878	25.7202050219368	26.879905421202	95	207331	511	22188.1263157895	1.98884548280351	193743	1003	446747	-0.0220474898150428	98	ASM378970v1	Neisseria gonorrhoeae	485	OK	NA	WUSM_Ng_21	NA	NA	NA	NA	NCBI Prokaryotic Genome Annotation Pipeline (PGAP)	2107872	NA	Scaffold	2018-11-18	RJYP01	52655	57387	95	NA	NA	NA	NA	NA	NA	Illumina NextSeq	Washington University	PRJNA504667	SAMN10397182	2497
428	GCA_003789715.1.fasta	GCA_003789715.1	2075078	52.6066490030736	47.3859777801124	23.6263407929726	23.7596369871398	26.7030926066394	25.9035563964343	98	207799	525	21174.2653061224	1.98405332421429	191172	854	439708	0.0151983869977805	97	ASM378971v1	Neisseria gonorrhoeae	485	OK	NA	WUSM_Ng_48	NA	NA	NA	NA	NCBI Prokaryotic Genome Annotation Pipeline (PGAP)	2075078	NA	Scaffold	2018-11-18	RJXR01	49850	55194	98	NA	NA	NA	NA	NA	NA	Illumina NextSeq	Washington University	PRJNA504667	SAMN10397207	2454
429	GCA_003789735.1.fasta	GCA_003789735.1	2103570	52.52332938766	47.4717266361471	23.6231739376393	23.8485526985078	26.3827683414386	26.1405610462214	88	207139	522	23904.2045454545	1.98801692277115	192570	780	445463	0.00461142311504119	96	ASM378973v1	Neisseria gonorrhoeae	485	OK	NA	WUSM_Ng_52	NA	NA	NA	NA	NCBI Prokaryotic Genome Annotation Pipeline (PGAP)	2103570	NA	Scaffold	2018-11-18	RJXO01	50730	50730	88	NA	NA	NA	NA	NA	NA	Illumina NextSeq	Washington University	PRJNA504667	SAMN10397210	2452
430	GCA_003789765.1.fasta	GCA_003789765.1	2118449	52.4116936494577	47.5816977420745	23.6287019418452	23.9529958002293	26.4513330271345	25.9603606223232	97	172669	549	21839.6804123711	1.98608171742418	192974	836	448794	0.00936761189392206	98	ASM378976v1	Neisseria gonorrhoeae	485	OK	NA	WUSM_Ng_42	NA	NA	NA	NA	NCBI Prokaryotic Genome Annotation Pipeline (PGAP)	2118449	NA	Scaffold	2018-11-18	RJXW01	47930	47930	97	NA	NA	NA	NA	NA	NA	Illumina NextSeq	Washington University	PRJNA504667	SAMN10397202	2506
431	GCA_003789775.1.fasta	GCA_003789775.1	2071941	52.6191141543123	47.3743702161403	23.6052088355798	23.7691613805605	26.0939862669835	26.5251278873288	95	207664	566	21809.9052631579	1.98543188406206	190955	896	438972	-0.00819363129301239	97	ASM378977v1	Neisseria gonorrhoeae	485	OK	NA	WUSM_Ng_37	NA	NA	NA	NA	NCBI Prokaryotic Genome Annotation Pipeline (PGAP)	2071941	NA	Scaffold	2018-11-18	RJYB01	55132	55132	95	NA	NA	NA	NA	NA	NA	Illumina NextSeq	Washington University	PRJNA504667	SAMN10397197	2444
432	GCA_003789825.1.fasta	GCA_003789825.1	2073789	52.5965756400482	47.3896331786889	23.8508353549951	23.5387978236937	25.7679542132782	26.82862142677	91	207624	517	22788.8901098901	1.98710968500343	190932	958	439312	-0.0201660887725971	96	ASM378982v1	Neisseria gonorrhoeae	485	OK	NA	WUSM_Ng_40	NA	NA	NA	NA	NCBI Prokaryotic Genome Annotation Pipeline (PGAP)	2073789	NA	Scaffold	2018-11-18	RJXY01	48628	53272	91	NA	NA	NA	NA	NA	NA	Illumina NextSeq	Washington University	PRJNA504667	SAMN10397200	2438
433	GCA_003789835.1.fasta	GCA_003789835.1	2068617	52.6016174091192	47.3890526859249	23.7332962070794	23.6557564788455	26.6133363498415	25.9882810592778	96	207679	554	21548.09375	1.98607887380576	190476	931	438259	0.0118828150416404	98	ASM378983v1	Neisseria gonorrhoeae	485	OK	NA	WUSM_Ng_26	NA	NA	NA	NA	NCBI Prokaryotic Genome Annotation Pipeline (PGAP)	2068617	NA	Scaffold	2018-11-18	RJYK01	46393	46393	96	NA	NA	NA	NA	NA	NA	Illumina NextSeq	Washington University	PRJNA504667	SAMN10397187	2426
434	GCA_003789845.1.fasta	GCA_003789845.1	2136574	52.4276247862232	47.5661502948178	23.9471696276375	23.6189806671803	26.2677070862044	26.1599177000188	174	153576	201	12279.1609195402	1.97453848965556	194584	1384	452662	0.00205596546906456	100	ASM378984v1	Neisseria gonorrhoeae	485	OK	NA	WUSM_Ng_36	NA	NA	NA	NA	NCBI Prokaryotic Genome Annotation Pipeline (PGAP)	2136574	NA	Scaffold	2018-11-18	RJYC01	46996	46996	174	NA	NA	NA	NA	NA	NA	Illumina NextSeq	Washington University	PRJNA504667	SAMN10397196	2547
435	GCA_003789885.1.fasta	GCA_003789885.1	2070197	52.6848894090756	47.3133716259854	23.479842739604	23.8335288863813	26.5538014015091	26.1310880075664	91	207454	566	22749.4175824176	1.98576093401373	191406	711	438556	0.00802342756498008	14	ASM378988v1	Neisseria gonorrhoeae	485	OK	NA	WUSM_Ng_20	NA	NA	NA	NA	NCBI Prokaryotic Genome Annotation Pipeline (PGAP)	2070197	NA	Contig	2018-11-18	RJYQ01	53257	NA	NA	NA	NA	NA	NA	NA	NA	Illumina NextSeq	Washington University	PRJNA504667	SAMN10397181	2423
436	GCA_003789895.1.fasta	GCA_003789895.1	2074161	52.5983277093726	47.3896192243514	23.6767541188943	23.7128651054571	26.3216307702247	26.2766969391479	104	207799	500	19943.8557692308	1.98768151595752	190962	1008	439457	0.000854282503524436	97	ASM378989v1	Neisseria gonorrhoeae	485	OK	NA	WUSM_Ng_39	NA	NA	NA	NA	NCBI Prokaryotic Genome Annotation Pipeline (PGAP)	2074161	NA	Scaffold	2018-11-18	RJXZ01	47042	48129	104	NA	NA	NA	NA	NA	NA	Illumina NextSeq	Washington University	PRJNA504667	SAMN10397199	2447
437	GCA_003789925.1.fasta	GCA_003789925.1	2105104	52.6024842478091	47.3965656803654	23.763148994064	23.6334166863015	26.093722685435	26.5087615623741	103	172704	525	20437.9029126214	1.98448655946297	193391	818	446034	-0.00789010030370165	17	ASM378992v1	Neisseria gonorrhoeae	485	OK	NA	WUSM_Ng_38	NA	NA	NA	NA	NCBI Prokaryotic Genome Annotation Pipeline (PGAP)	2105104	NA	Scaffold	2018-11-18	RJYA01	43834	46980	103	NA	NA	NA	NA	NA	NA	Illumina NextSeq	Washington University	PRJNA504667	SAMN10397198	2469
438	GCA_003789945.1.fasta	GCA_003789945.1	2154577	52.4081989179315	47.5867884972317	23.7929765332128	23.7938119640189	26.2333627435919	26.1748361743396	96	172878	509	22443.5104166667	1.9886792606227	195500	868	456562	0.00111674452587072	98	ASM378994v1	Neisseria gonorrhoeae	485	OK	NA	WUSM_Ng_31	NA	NA	NA	NA	NCBI Prokaryotic Genome Annotation Pipeline (PGAP)	2154577	NA	Scaffold	2018-11-18	RJYG01	49032	49032	96	NA	NA	NA	NA	NA	NA	Illumina NextSeq	Washington University	PRJNA504667	SAMN10397191	2533
439	GCA_003789955.1.fasta	GCA_003789955.1	2157940	52.3971472793498	47.5927968340176	23.8166492117482	23.7761476222694	26.0871479281166	26.3099993512331	102	169617	512	21156.2745098039	1.9874926021087	195924	969	457165	-0.00425312129930248	97	ASM378995v1	Neisseria gonorrhoeae	485	OK	NA	WUSM_Ng_35	NA	NA	NA	NA	NCBI Prokaryotic Genome Annotation Pipeline (PGAP)	2157940	NA	Scaffold	2018-11-18	RJYD01	44242	46866	102	NA	NA	NA	NA	NA	NA	Illumina NextSeq	Washington University	PRJNA504667	SAMN10397195	2533
440	GCA_003789985.1.fasta	GCA_003789985.1	2070364	52.6079472015549	47.3859669120985	23.6269081185724	23.7590587935262	26.2565906285078	26.3513565730471	93	207624	530	22261.9784946237	1.98577451435615	190755	855	438690	-0.00180136176338806	96	ASM378998v1	Neisseria gonorrhoeae	485	OK	NA	WUSM_Ng_29	NA	NA	NA	NA	NCBI Prokaryotic Genome Annotation Pipeline (PGAP)	2070364	NA	Scaffold	2018-11-18	RJYI01	54717	54717	93	NA	NA	NA	NA	NA	NA	Illumina NextSeq	Washington University	PRJNA504667	SAMN10397189	2433
441	GCA_003789995.1.fasta	GCA_003789995.1	2155370	52.3698947280513	47.6248625526012	23.7352287542278	23.8896337983734	26.4550865976607	25.9148081303906	102	207832	533	21131.0784313725	1.98716385163786	195266	945	456587	0.010316584940178	96	ASM378999v1	Neisseria gonorrhoeae	485	OK	NA	WUSM_Ng_19	NA	NA	NA	NA	NCBI Prokaryotic Genome Annotation Pipeline (PGAP)	2155370	NA	Scaffold	2018-11-18	RJYR01	46714	46714	102	NA	NA	NA	NA	NA	NA	Illumina NextSeq	Washington University	PRJNA504667	SAMN10397180	2531
442	GCA_003790025.1.fasta	GCA_003790025.1	2119416	52.4475138434361	47.5447953587215	23.76135690209	23.7834384566315	26.4222314071423	26.0252824362938	96	207458	514	22077.25	1.98779235875302	193271	902	448889	0.00756849928165378	97	ASM379002v1	Neisseria gonorrhoeae	485	OK	NA	WUSM_Ng_34	NA	NA	NA	NA	NCBI Prokaryotic Genome Annotation Pipeline (PGAP)	2119416	NA	Scaffold	2018-11-18	RJYE01	51828	51828	96	NA	NA	NA	NA	NA	NA	Illumina NextSeq	Washington University	PRJNA504667	SAMN10397194	2481
443	GCA_003790045.1.fasta	GCA_003790045.1	2125959	52.4142281201096	47.583137774529	23.8811755071476	23.7019622673815	26.1179072597355	26.2963208603741	83	207638	531	25613.9638554217	1.98594178018037	193564	728	450392	-0.00340391544505324	54	ASM379004v1	Neisseria gonorrhoeae	485	OK	NA	WUSM_Ng_32	NA	NA	NA	NA	NCBI Prokaryotic Genome Annotation Pipeline (PGAP)	2125959	NA	Scaffold	2018-11-18	RJYF01	48643	57688	83	NA	NA	NA	NA	NA	NA	Illumina NextSeq	Washington University	PRJNA504667	SAMN10397192	2500
444	GCA_003790055.1.fasta	GCA_003790055.1	2160127	52.3633564137664	47.6265515870132	23.8485052036292	23.7780463833839	26.0914751771539	26.2718812366125	89	207751	533	24271.0898876404	1.9853328714102	195676	930	457519	-0.00344527302705744	98	ASM379005v1	Neisseria gonorrhoeae	485	OK	NA	WUSM_Ng_22	NA	NA	NA	NA	NCBI Prokaryotic Genome Annotation Pipeline (PGAP)	2160127	NA	Scaffold	2018-11-18	RJYO01	52270	52270	89	NA	NA	NA	NA	NA	NA	Illumina NextSeq	Washington University	PRJNA504667	SAMN10397183	2523
445	GCA_003790065.1.fasta	GCA_003790065.1	2120576	52.4485328514517	47.5408096668075	23.4523544546387	24.0884552121688	26.4051370948271	26.0433957566246	95	207217	522	22321.8526315789	1.98699874299782	193374	959	449047	0.00689707258784527	97	ASM379006v1	Neisseria gonorrhoeae	485	OK	NA	WUSM_Ng_30	NA	NA	NA	NA	NCBI Prokaryotic Genome Annotation Pipeline (PGAP)	2120576	NA	Scaffold	2018-11-18	RJYH01	45689	46690	95	NA	NA	NA	NA	NA	NA	Illumina NextSeq	Washington University	PRJNA504667	SAMN10397190	2486
446	GCA_003790105.1.fasta	GCA_003790105.1	2160467	52.3934871488433	47.6001716295597	23.7444959816558	23.8556756479039	26.4585388251707	25.9349483236726	104	207306	514	20773.7211538462	1.98580116405573	196054	909	457622	0.00999342723668309	98	ASM379010v1	Neisseria gonorrhoeae	485	OK	NA	WUSM_Ng_16	NA	NA	NA	NA	NCBI Prokaryotic Genome Annotation Pipeline (PGAP)	2160467	NA	Scaffold	2018-11-18	RJYT01	48555	48555	104	NA	NA	NA	NA	NA	NA	Illumina NextSeq	Washington University	PRJNA504667	SAMN10397178	2543
447	GCA_003790125.1.fasta	GCA_003790125.1	2152971	52.3696789227537	47.620474219114	23.962933081774	23.65754113734	26.0824228473119	26.2872560754418	99	207762	569	21747.1818181818	1.9877625761347	195109	963	456099	-0.00391129432800236	99	ASM379012v1	Neisseria gonorrhoeae	485	OK	NA	WUSM_Ng_27	NA	NA	NA	NA	NCBI Prokaryotic Genome Annotation Pipeline (PGAP)	2152971	NA	Scaffold	2018-11-18	RJYJ01	46513	47140	99	NA	NA	NA	NA	NA	NA	Illumina NextSeq	Washington University	PRJNA504667	SAMN10397188	2530
448	GCA_003790135.1.fasta	GCA_003790135.1	2070626	52.6798658956277	47.3097990655966	23.5506074008537	23.7591916647429	26.3481188780591	26.3317470175686	91	207489	564	22754.1318681319	1.98668820866948	191395	890	438555	0.000310780223376702	99	ASM379013v1	Neisseria gonorrhoeae	485	OK	NA	WUSM_Ng_09	NA	NA	NA	NA	NCBI Prokaryotic Genome Annotation Pipeline (PGAP)	2070626	NA	Scaffold	2018-11-18	RJYZ01	51756	51756	91	NA	NA	NA	NA	NA	NA	Illumina NextSeq	Washington University	PRJNA504667	SAMN10397171	2430
449	GCA_003790165.1.fasta	GCA_003790165.1	2118261	52.4489191841799	47.5411198147915	23.9079603504951	23.6331594642964	25.5934939084466	26.8554252757333	93	207697	512	22777	1.9852161574595	193090	906	448626	-0.024060197748885	98	ASM379016v1	Neisseria gonorrhoeae	485	OK	NA	WUSM_Ng_18	NA	NA	NA	NA	NCBI Prokaryotic Genome Annotation Pipeline (PGAP)	2118261	NA	Scaffold	2018-11-18	RJYS01	53594	53594	93	NA	NA	NA	NA	NA	NA	Illumina NextSeq	Washington University	PRJNA504667	SAMN10397179	2482
450	GCA_003790185.1.fasta	GCA_003790185.1	2132343	52.4748129170588	47.5181525673871	23.8101468666157	23.7080057007714	26.3697256961005	26.1050872209584	132	170486	207	16154.1136363636	1.97024468008271	194541	1116	451819	0.00504315233215631	98	ASM379018v1	Neisseria gonorrhoeae	485	OK	NA	WUSM_Ng_13	NA	NA	NA	NA	NCBI Prokaryotic Genome Annotation Pipeline (PGAP)	2132343	NA	Scaffold	2018-11-18	RJYV01	48665	48665	132	NA	NA	NA	NA	NA	NA	Illumina NextSeq	Washington University	PRJNA504667	SAMN10397175	2525
451	GCA_003790195.1.fasta	GCA_003790195.1	2123121	52.4429837018239	47.5466541944618	23.7944045581952	23.7522496362666	26.1936083718262	26.2493753299977	89	207665	509	23855.2921348315	1.98535793860569	193549	911	449682	-0.00106338263453043	98	ASM379019v1	Neisseria gonorrhoeae	485	OK	NA	WUSM_Ng_08	NA	NA	NA	NA	NCBI Prokaryotic Genome Annotation Pipeline (PGAP)	2123121	NA	Scaffold	2018-11-18	RJZA01	53578	55118	89	NA	NA	NA	NA	NA	NA	Illumina NextSeq	Washington University	PRJNA504667	SAMN10397170	2494
452	GCA_003790215.1.fasta	GCA_003790215.1	2071484	52.6773559438547	47.312265023529	23.5508456739227	23.7614193496064	26.8495918867826	25.8277640570721	89	187903	505	23275.1011235955	1.9858081217709	191461	880	438786	0.0193978572272987	99	ASM379021v1	Neisseria gonorrhoeae	485	OK	NA	WUSM_Ng_15	NA	NA	NA	NA	NCBI Prokaryotic Genome Annotation Pipeline (PGAP)	2071484	NA	Scaffold	2018-11-18	RJYU01	53381	55139	89	NA	NA	NA	NA	NA	NA	Illumina NextSeq	Washington University	PRJNA504667	SAMN10397177	2425
453	GCA_003790245.1.fasta	GCA_003790245.1	2162648	52.3287654763975	47.6663331249468	23.9501296558663	23.7162034690805	25.7864432861936	26.5423221902039	98	175702	501	22067.8367346939	1.98453113366079	195691	864	458342	-0.0144448067354312	89	ASM379024v1	Neisseria gonorrhoeae	485	OK	NA	WUSM_Ng_11	NA	NA	NA	NA	NCBI Prokaryotic Genome Annotation Pipeline (PGAP)	2162648	NA	Scaffold	2018-11-18	RJYX01	46697	46697	98	NA	NA	NA	NA	NA	NA	Illumina NextSeq	Washington University	PRJNA504667	SAMN10397173	2554
454	GCA_003790255.1.fasta	GCA_003790255.1	2067110	52.5961366352057	47.3938977606417	23.3151114357726	24.078786324869	26.9117270004983	25.6844096347074	109	119244	540	18964.3119266055	1.98726272365709	190259	1040	437870	0.0233347436581373	99	ASM379025v1	Neisseria gonorrhoeae	485	OK	NA	WUSM_Ng_12	NA	NA	NA	NA	NCBI Prokaryotic Genome Annotation Pipeline (PGAP)	2067110	NA	Scaffold	2018-11-18	RJYW01	39281	40364	109	NA	NA	NA	NA	NA	NA	Illumina NextSeq	Washington University	PRJNA504667	SAMN10397174	2430
455	GCA_003790285.1.fasta	GCA_003790285.1	2119732	52.4369118360246	47.5567194343436	23.7937626077259	23.7629568266177	26.3457361590994	26.0911756769252	90	207259	500	23552.5777777778	1.98700572237937	193212	872	448932	0.00485460476715721	98	ASM379028v1	Neisseria gonorrhoeae	485	OK	NA	WUSM_Ng_10	NA	NA	NA	NA	NCBI Prokaryotic Genome Annotation Pipeline (PGAP)	2119732	NA	Scaffold	2018-11-18	RJYY01	46968	48604	90	NA	NA	NA	NA	NA	NA	Illumina NextSeq	Washington University	PRJNA504667	SAMN10397172	2490
456	GCA_003790305.1.fasta	GCA_003790305.1	2124927	52.4397779311948	47.5552807225848	23.9172922175679	23.6379885050169	25.9150549642411	26.5247229669537	93	207497	578	22848.6774193548	1.9851716515826	193664	843	450123	-0.0116260599637263	95	ASM379030v1	Neisseria gonorrhoeae	485	OK	NA	WUSM_Ng_06	NA	NA	NA	NA	NCBI Prokaryotic Genome Annotation Pipeline (PGAP)	2124927	NA	Scaffold	2018-11-18	RJZB01	43998	46897	93	NA	NA	NA	NA	NA	NA	Illumina NextSeq	Washington University	PRJNA504667	SAMN10397169	2486
457	GCA_003790315.1.fasta	GCA_003790315.1	2126143	52.4383355211761	47.5598772048729	23.8947239202631	23.6651532846097	25.7060320025511	26.732303518625	97	207298	503	21919	1.98638047870594	193784	869	450358	-0.0195710162398176	46	ASM379031v1	Neisseria gonorrhoeae	485	OK	NA	WUSM_Ng_04	NA	NA	NA	NA	NCBI Prokaryotic Genome Annotation Pipeline (PGAP)	2126143	NA	Contig	2018-11-18	RJZC01	46882	NA	NA	NA	NA	NA	NA	NA	NA	Illumina NextSeq	Washington University	PRJNA504667	SAMN10397168	2497
458	GCA_003790325.1.fasta	GCA_003790325.1	2115975	52.4717447039781	47.5183780526708	23.5192759838845	23.9991020687863	26.7654391001784	25.7063056037997	91	207207	618	23252.4725274725	1.98755847128171	193062	960	448209	0.0201848347592384	99	ASM379032v1	Neisseria gonorrhoeae	485	OK	NA	WUSM_Ng_02	NA	NA	NA	NA	NCBI Prokaryotic Genome Annotation Pipeline (PGAP)	2115975	NA	Scaffold	2018-11-18	RJZD01	41337	46823	91	NA	NA	NA	NA	NA	NA	Illumina NextSeq	Washington University	PRJNA504667	SAMN10397166	2476
459	GCA_003817075.1.fasta	GCA_003817075.1	2119385	52.4386083698809	47.5563429957275	23.6717255241497	23.8846174715778	26.4056318224391	26.0329765474418	101	207920	519	20984.0099009901	1.98548613135065	193153	890	448855	0.00710650580901521	99	ASM381707v1	Neisseria gonorrhoeae	485	OK	NA	WUSM_Ng_14	NA	NA	NA	NA	NCBI Prokaryotic Genome Annotation Pipeline (PGAP)	2119385	NA	Scaffold	2018-11-25	RPSN01	46493	46493	101	NA	NA	NA	NA	NA	NA	Illumina NextSeq	Washington University	PRJNA504667	SAMN10397176	2495
460	GCA_003855175.1.fasta	GCA_003855175.1	2221636	52.4491410834178	47.5508589165822	23.6501839185177	23.9006749980645	26.2522753502374	26.1968657331804	2	2217429	4207	1110818	1.99581749398687	202259	61	471496	0.00105644469885314	54	ASM385517v1	Neisseria gonorrhoeae	485	OK	NA	FQ84	NA	NA	NA	NA	NCBI Prokaryotic Genome Annotation Pipeline (PGAP)	2221636	2	Complete Genome	2018-12-02	NA	2217429	2217429	2	NA	NA	NA	NA	NA	NA	Oxford Nanopore MiniION and Illumina	JCVI	PRJNA504608	SAMN10395918	2651
461	GCA_003855215.1.fasta	GCA_003855215.1	2234150	52.3458138441913	47.6541861558087	23.6852494237182	23.9689367320905	26.3288946579236	26.0169191862677	2	2229997	4153	1117075	1.99610751246074	202424	27	474136	0.00595989342308234	20	ASM385521v1	Neisseria gonorrhoeae	485	OK	NA	FQ48	NA	NA	NA	NA	NCBI Prokaryotic Genome Annotation Pipeline (PGAP)	2234150	2	Complete Genome	2018-12-02	NA	2229997	2229997	2	NA	NA	NA	NA	NA	NA	Oxford Nanopore MiniION and Illumina	JCVI	PRJNA504608	SAMN10395915	2655
462	GCA_003855235.1.fasta	GCA_003855235.1	2221735	52.4486043565052	47.5513956434948	23.649760209926	23.9016354335688	26.252095771998	26.1965085845072	2	2217528	4207	1110867.5	1.99581782255461	202225	38	471511	0.00105984111823107	31	ASM385523v1	Neisseria gonorrhoeae	485	OK	NA	FQ04	NA	NA	NA	NA	NCBI Prokaryotic Genome Annotation Pipeline (PGAP)	2221735	2	Complete Genome	2018-12-02	NA	2217528	2217528	2	NA	NA	NA	NA	NA	NA	Oxford Nanopore MiniION and Illumina	JCVI	PRJNA504608	SAMN10396000	2652
463	GCA_003855355.1.fasta	GCA_003855355.1	2236884	52.3800965986614	47.6198586962936	23.6744060040664	23.9454526922272	26.2256782202385	26.1544183784228	2	2232677	4207	1118442	1.99586743467151	202939	22	474949	0.00136043738830172	15	ASM385535v1	Neisseria gonorrhoeae	485	OK	NA	FQ20	NA	NA	NA	NA	NCBI Prokaryotic Genome Annotation Pipeline (PGAP)	2236884	2	Complete Genome	2018-12-02	NA	2232677	2232677	2	NA	NA	NA	NA	NA	NA	Oxford Nanopore MiniION and Illumina	JCVI	PRJNA504608	SAMN10396003	2664
464	GCA_003855375.1.fasta	GCA_003855375.1	2232553	52.354501774426	47.645498225574	23.7167045978304	23.9287936277437	26.3849503236877	25.9695514507382	2	2228346	4207	1116276.5	1.99591064991185	202307	22	473822	0.00793434869725755	15	ASM385537v1	Neisseria gonorrhoeae	485	OK	NA	FQ02	NA	NA	NA	NA	NCBI Prokaryotic Genome Annotation Pipeline (PGAP)	2232553	2	Complete Genome	2018-12-02	NA	2228346	2228346	2	NA	NA	NA	NA	NA	NA	Oxford Nanopore MiniION and Illumina	JCVI	PRJNA504608	SAMN10395999	2673
465	GCA_003855415.1.fasta	GCA_003855415.1	2222042	52.4435631729733	47.5564368270267	23.6508580845907	23.905578742436	26.2509889552043	26.1925742177691	2	2217835	4207	1111021	1.99582126436851	202223	48	471536	0.00111385904963283	41	ASM385541v1	Neisseria gonorrhoeae	485	OK	NA	FQ82	NA	NA	NA	NA	NCBI Prokaryotic Genome Annotation Pipeline (PGAP)	2222042	2	Complete Genome	2018-12-02	NA	2217835	2217835	2	NA	NA	NA	NA	NA	NA	Oxford Nanopore MiniION and Illumina	JCVI	PRJNA504608	SAMN10395914	2649
466	GCA_003855435.1.fasta	GCA_003855435.1	2261700	52.3941283105628	47.6058716894372	23.514436043684	24.0914356457532	26.3469514082327	26.0471769023301	3	2218440	4207	753900	1.99574834378835	204775	35	480210	0.00572152864393021	15	ASM385543v1	Neisseria gonorrhoeae	485	OK	NA	FQ01	NA	NA	NA	NA	NCBI Prokaryotic Genome Annotation Pipeline (PGAP)	2261700	3	Complete Genome	2018-12-02	NA	2218440	2218440	3	NA	NA	NA	NA	NA	NA	Oxford Nanopore MiniION and Illumina	JCVI	PRJNA504608	SAMN10395998	2682
467	GCA_003967295.1.fasta	GCA_003967295.1	2220295	52.3679511055963	47.6292564726759	23.9983876016475	23.6308688710284	25.9190783206736	26.4488727849227	73	209773	606	30415	1.99172517331173	201070	617	471128	-0.010116768998291	18	ASM396729v1	Neisseria gonorrhoeae	485	OK	NA	KM383	NA	NA	NA	NA	NA	2220295	NA	Contig	2018-12-14	BEDU01	68207	NA	NA	NA	NA	NA	NA	NA	NA	Illumina MiSeq	Department of Bacteriology, National Institute of Infectious Diseases	PRJDB5915	SAMD00089757	NA
468	GCA_003967315.1.fasta	GCA_003967315.1	2213865	52.3853080472387	47.6106266642275	23.994281494129	23.6163451700984	26.0618420725744	26.3234659746642	68	257153	740	32556.8382352941	1.99157389077262	200731	580	469921	-0.00499422284305096	15	ASM396731v1	Neisseria gonorrhoeae	485	OK	NA	KU16054	NA	NA	NA	NA	NA	2213865	NA	Contig	2018-12-14	BEDV01	59141	NA	NA	NA	NA	NA	NA	NA	NA	Illumina MiSeq	Department of Bacteriology, National Institute of Infectious Diseases	PRJDB5915	SAMD00089756	NA
469	GCA_003967335.1.fasta	GCA_003967335.1	2180680	52.394390740503	47.605609259497	23.6050681438817	24.0005411156153	26.6182566905736	25.7761340499294	99	167229	547	22027.0707070707	1.98413071189359	197725	782	462399	0.0160727633004654	14	ASM396733v1	Neisseria gonorrhoeae	485	OK	NA	KU17039	NA	NA	NA	NA	NA	2180680	NA	Contig	2018-12-14	BHEL01	59464	NA	NA	NA	NA	NA	NA	NA	NA	Illumina MiSeq	Department of Bacteriology, National Institute of Infectious Diseases	PRJDB5915	SAMD00132609	NA
470	GCA_004001105.1.fasta	GCA_004001105.1	2267581	52.2944494595783	47.7055064405638	23.7564611804385	23.9490452601252	26.2268470233257	26.0676024362526	4	2218551	4153	566895.25	1.98888156791113	204521	39	481266	0.0030451527594009	15	ASM400110v1	Neisseria gonorrhoeae	485	OK	NA	FC428	NA	NA	NA	NA	Annotation submitted by Department of Bacteriology, National Institute of Infectious Diseases	2267581	4	Complete Genome	2018-12-14	NA	2218551	2218551	4	NA	NA	NA	NA	NA	NA	PacBio RSII	Department of Bacteriology, National Institute of Infectious Diseases	PRJDB5915	SAMD00092833	2346
471	GCA_004001165.1.fasta	GCA_004001165.1	2264014	52.3167701259798	47.6832298740202	23.7482630407762	23.934966833244	26.2385744964475	26.0781956295323	4	2215151	4207	566003.5	1.98889497384824	204369	38	480503	0.00306553456050401	14	ASM400116v1	Neisseria gonorrhoeae	485	OK	NA	FC460	NA	NA	NA	NA	Annotation submitted by Department of Bacteriology, National Institute of Infectious Diseases	2264014	4	Complete Genome	2018-12-14	NA	2215151	2215151	4	NA	NA	NA	NA	NA	NA	PacBio RSII	Department of Bacteriology, National Institute of Infectious Diseases	PRJDB5915	SAMD00092837	2344
472	GCA_004001185.1.fasta	GCA_004001185.1	2259403	52.3390470845617	47.6609529154383	23.7388814655907	23.9220714498476	26.2510495028997	26.0879975816621	3	2216138	4207	753134.333333333	1.99581247769505	204164	31	479610	0.00311530167857592	15	ASM400118v1	Neisseria gonorrhoeae	485	OK	NA	FC498	NA	NA	NA	NA	Annotation submitted by Department of Bacteriology, National Institute of Infectious Diseases	2259403	3	Complete Genome	2018-12-14	NA	2216138	2216138	3	NA	NA	NA	NA	NA	NA	PacBio RSII	Department of Bacteriology, National Institute of Infectious Diseases	PRJDB5915	SAMD00092841	2338
473	GCA_004212435.1.fasta	GCA_004212435.1	2149858	52.3949953903932	47.6050046096068	23.8033395694041	23.8016650402027	26.0322774806522	26.362717909741	128	133613	210	16795.765625	1.98315751837274	195696	1000	456064	-0.00630671739975749	51	ASM421243v1	Neisseria gonorrhoeae	485	OK	NA	GC-204	NA	NA	NA	NA	NCBI Prokaryotic Genome Annotation Pipeline (PGAP)	2149858	NA	Contig	2019-02-19	RQJE01	44511	NA	NA	NA	NA	NA	NA	NA	NA	Illumina HiSeq	Centers for Disease Control and Prevention	PRJNA506230	SAMN10452727	2568
474	GCA_004332535.2.fasta	GCA_004332535.2	2225974	52.400072956827	47.599927043173	23.4917388972198	24.1081881459532	26.3000825705961	26.0999903862309	2	2221669	4305	1112987	1.99617741443027	202101	26	472404	0.00381854782015274	19	ASM433253v2	Neisseria gonorrhoeae	485	OK	NA	TFG-A2	NA	NA	NA	NA	Annotation submitted by The University of Queensland	2225974	2	Complete Genome	2019-07-24	NA	2221669	2221669	2	NA	NA	NA	NA	NA	NA	PacBio RSII	The University of Queensland	PRJNA451379	SAMN10035124	2275
475	GCA_004332555.2.fasta	GCA_004332555.2	2224611	52.4057014911821	47.5942985088179	23.6825674241474	23.9117310846705	26.2326761847352	26.1730253064468	2	2220306	4305	1112305.5	1.99560011246925	202122	33	472037	0.0011382516900079	26	ASM433255v2	Neisseria gonorrhoeae	485	OK	NA	TFG-B2	NA	NA	NA	NA	Annotation submitted by The University of Queensland	2224611	2	Complete Genome	2019-07-30	NA	2220306	2220306	2	NA	NA	NA	NA	NA	NA	PacBio RSII	The University of Queensland	PRJNA451380	SAMN10031335	2258
476	GCA_004798625.1.fasta	GCA_004798625.1	2155839	52.3423131319175	47.6576868680825	23.8863848367155	23.7713020313669	26.3159261892934	26.0263869426242	168	115351	200	12832.375	1.9820187724162	195553	1252	456839	0.00553164790290097	32	GC-203	Neisseria gonorrhoeae	485	OK	NA	GC-205	NA	NA	NA	NA	NCBI Prokaryotic Genome Annotation Pipeline (PGAP)	2155839	NA	Contig	2019-04-16	SSHK01	41046	NA	NA	NA	NA	NA	NA	NA	NA	Illumina HiSeq	Centers for Disease Control and Prevention	PRJNA506230	SAMN10690149	2565
477	GCA_005046955.1.fasta	GCA_005046955.1	2120197	52.6598707572928	47.3401292427072	23.7942983600109	23.5458308826963	26.1653987813397	26.4944719759532	118	207851	202	17967.7711864407	1.97789549173104	195577	838	449838	-0.00624903156580461	16	ASM504695v1	Neisseria gonorrhoeae	485	OK	NA	LRRBGS_0748	NA	NA	NA	NA	NCBI Prokaryotic Genome Annotation Pipeline (PGAP)	2120197	NA	Contig	2019-05-01	SURE01	57643	NA	NA	NA	NA	NA	NA	NA	NA	Illumina MiSeq	Centers for Disease Control and Prevention	PRJNA506230	SAMN11421243	2557
478	GCA_005046985.1.fasta	GCA_005046985.1	2257899	52.8855807987868	47.1144192012132	23.5283774872127	23.5860417140005	26.2924958113715	26.5930849874153	313	210759	209	7213.73482428115	1.94991156683145	209056	1691	476500	-0.00568376429838967	32	ASM504698v1	Neisseria gonorrhoeae	485	OK	NA	LRRBGS_0743	NA	NA	NA	NA	NCBI Prokaryotic Genome Annotation Pipeline (PGAP)	2257899	NA	Contig	2019-05-01	SUQZ01	67951	NA	NA	NA	NA	NA	NA	NA	NA	Illumina MiSeq	Centers for Disease Control and Prevention	PRJNA506230	SAMN11421238	2821
479	GCA_005046995.1.fasta	GCA_005046995.1	2373194	53.0946479723107	46.9053520276893	23.5015342192842	23.403817808405	26.7811228243456	26.3135251479652	450	210616	204	5273.76444444444	1.94013887876589	221132	2265	499879	0.00880687026353939	17	ASM504699v1	Neisseria gonorrhoeae	485	OK	NA	LRRBGS_0746	NA	NA	NA	NA	NCBI Prokaryotic Genome Annotation Pipeline (PGAP)	2373194	NA	Contig	2019-05-01	SURC01	72330	NA	NA	NA	NA	NA	NA	NA	NA	Illumina MiSeq	Centers for Disease Control and Prevention	PRJNA506230	SAMN11421241	3008
480	GCA_005047055.1.fasta	GCA_005047055.1	2113186	52.6156239914518	47.3843760085482	24.2213416140368	23.1630343945114	24.8879653755041	27.7276586159477	103	248429	205	20516.3689320388	1.98322482923558	194595	775	448424	-0.0539705324202737	17	ASM504705v1	Neisseria gonorrhoeae	485	OK	NA	GCGS0745	NA	NA	NA	NA	NCBI Prokaryotic Genome Annotation Pipeline (PGAP)	2113186	NA	Contig	2019-05-01	SUQY01	69840	NA	NA	NA	NA	NA	NA	NA	NA	Illumina HiSeq 2500	Centers for Disease Control and Prevention	PRJNA506230	SAMN11421237	2553
481	GCA_005047065.1.fasta	GCA_005047065.1	2184166	52.4293941028292	47.5706058971708	23.6299347210789	23.9406711760919	26.4250977260886	26.0042963767406	112	207901	200	19501.4821428571	1.97137625165525	198799	846	463221	0.0080260578354707	40	ASM504706v1	Neisseria gonorrhoeae	485	OK	NA	LRRBGS_0741	NA	NA	NA	NA	NCBI Prokaryotic Genome Annotation Pipeline (PGAP)	2184166	NA	Contig	2019-05-01	SUQW01	68218	NA	NA	NA	NA	NA	NA	NA	NA	Illumina MiSeq	Centers for Disease Control and Prevention	PRJNA506230	SAMN11421235	2655
482	GCA_005047695.1.fasta	GCA_005047695.1	2216868	52.3623869350814	47.6376130649186	23.8208138689358	23.8167991959828	26.3368409846685	26.0255459504129	143	207768	202	15502.5734265734	1.97742757692413	200756	996	470261	0.0059450122975004	17	ASM504769v1	Neisseria gonorrhoeae	485	OK	NA	LRRBGS_0750	NA	NA	NA	NA	NCBI Prokaryotic Genome Annotation Pipeline (PGAP)	2216868	NA	Contig	2019-05-01	SURI01	63907	NA	NA	NA	NA	NA	NA	NA	NA	Illumina MiSeq	Centers for Disease Control and Prevention	PRJNA506230	SAMN11421247	2677
483	GCA_005047715.1.fasta	GCA_005047715.1	2169816	52.4253669435565	47.5746330564435	23.6659237465297	23.9087093099138	26.277066811195	26.1483001323615	105	207897	201	20664.9142857143	1.97936140748745	197579	743	460117	0.00245619032046513	21	ASM504771v1	Neisseria gonorrhoeae	485	OK	NA	LRRBGS_0751	NA	NA	NA	NA	NCBI Prokaryotic Genome Annotation Pipeline (PGAP)	2169816	NA	Contig	2019-05-01	SURJ01	71271	NA	NA	NA	NA	NA	NA	NA	NA	Illumina MiSeq	Centers for Disease Control and Prevention	PRJNA506230	SAMN11421248	2607
484	GCA_005047755.1.fasta	GCA_005047755.1	2143602	52.598383468573	47.401616531427	24.0647284337298	23.3368880976972	25.7069176087725	26.8914658598005	170	207971	215	12609.4235294118	1.97373633851113	196977	1126	454395	-0.0225206208425722	13	ASM504775v1	Neisseria gonorrhoeae	485	OK	NA	GCGS1025	NA	NA	NA	NA	NCBI Prokaryotic Genome Annotation Pipeline (PGAP)	2143602	NA	Contig	2019-05-01	SURF01	65527	NA	NA	NA	NA	NA	NA	NA	NA	Illumina HiSeq 2500	Centers for Disease Control and Prevention	PRJNA506230	SAMN11421244	2624
485	GCA_005047775.1.fasta	GCA_005047775.1	2189705	52.4386161606244	47.5613838393756	23.6778013476701	23.8835824917055	26.358025396115	26.0805907645094	119	323305	209	18400.8823529412	1.9749410753493	199448	798	464368	0.00529065509196158	17	ASM504777v1	Neisseria gonorrhoeae	485	OK	NA	GCGS0297	NA	NA	NA	NA	NCBI Prokaryotic Genome Annotation Pipeline (PGAP)	2189705	NA	Contig	2019-05-01	SURH01	76551	NA	NA	NA	NA	NA	NA	NA	NA	Illumina HiSeq 2500	Centers for Disease Control and Prevention	PRJNA506230	SAMN11421246	2645
486	GCA_005047815.1.fasta	GCA_005047815.1	2330517	53.186996705023	46.813003294977	23.5616388981501	23.251364396827	26.1984357977221	26.9885609073008	461	207853	204	5055.35140997831	1.94429596147783	218149	2267	490644	-0.0148556067935317	13	ASM504781v1	Neisseria gonorrhoeae	485	OK	NA	LRRBGS_0742	NA	NA	NA	NA	NCBI Prokaryotic Genome Annotation Pipeline (PGAP)	2330517	NA	Contig	2019-05-01	SUQX01	64687	NA	NA	NA	NA	NA	NA	NA	NA	Illumina MiSeq	Centers for Disease Control and Prevention	PRJNA506230	SAMN11421236	2982
487	GCA_005048565.1.fasta	GCA_005048565.1	2387032	52.2328565348098	47.7671434651902	23.7503309549265	24.0168125102638	26.1888822604808	26.043974274329	564	117406	201	4232.32624113475	1.97688864786235	214979	3670	507295	0.00277426883699671	16	ASM504856v1	Neisseria gonorrhoeae	485	OK	NA	LRRBGS_0739	NA	NA	NA	NA	NCBI Prokaryotic Genome Annotation Pipeline (PGAP)	2387032	NA	Contig	2019-05-01	SUQU01	21304	NA	NA	NA	NA	NA	NA	NA	NA	Illumina MiSeq	Centers for Disease Control and Prevention	PRJNA506230	SAMN11421233	3114
488	GCA_005048575.1.fasta	GCA_005048575.1	2212024	52.7936405753283	47.2063594246717	23.6975276940937	23.508831730578	25.9621957085457	26.8314448667826	216	211622	205	10240.8518518519	1.9567200867502	204420	1276	468278	-0.0164650353482764	20	ASM504857v1	Neisseria gonorrhoeae	485	OK	NA	LRRBGS_0747	NA	NA	NA	NA	NCBI Prokaryotic Genome Annotation Pipeline (PGAP)	2212024	NA	Contig	2019-05-01	SURD01	66124	NA	NA	NA	NA	NA	NA	NA	NA	Illumina MiSeq	Centers for Disease Control and Prevention	PRJNA506230	SAMN11421242	2714
489	GCA_005048585.1.fasta	GCA_005048585.1	2292735	52.1853594069964	47.8146405930036	23.7998722050302	24.0147683879733	26.0307885560259	26.1545708509706	183	247710	211	12528.606557377	1.98086289965246	206003	1283	486398	-0.00237197360239107	21	ASM504858v1	Neisseria gonorrhoeae	485	OK	NA	LRRBGS_0740	NA	NA	NA	NA	NCBI Prokaryotic Genome Annotation Pipeline (PGAP)	2292735	NA	Contig	2019-05-01	SUQV01	53146	NA	NA	NA	NA	NA	NA	NA	NA	Illumina MiSeq	Centers for Disease Control and Prevention	PRJNA506230	SAMN11421234	2826
490	GCA_005166305.1.fasta	GCA_005166305.1	2168482	52.4807676522102	47.5192323477898	23.6002420126153	23.9189903351746	26.2887125648265	26.1920550873837	135	208096	205	16062.8296296296	1.9789256291165	197840	905	459814	0.00184176950465542	16	ASM516630v1	Neisseria gonorrhoeae	485	OK	NA	LRRBGS_0745	NA	NA	NA	NA	NCBI Prokaryotic Genome Annotation Pipeline (PGAP)	2168482	NA	Contig	2019-05-01	SURB01	79545	NA	NA	NA	NA	NA	NA	NA	NA	Illumina MiSeq	Centers for Disease Control and Prevention	PRJNA506230	SAMN11421240	2631
491	GCA_005771385.1.fasta	GCA_005771385.1	2175242	52.3989514729855	47.6010485270145	23.6823764896044	23.9186720374101	26.4808237428295	25.918127730156	119	207861	200	18279.3445378151	1.9833675270466	197820	887	461444	0.0107386884060769	22	ASM577138v1	Neisseria gonorrhoeae	485	OK	NA	LRRBGS_0756	NA	NA	NA	NA	NCBI Prokaryotic Genome Annotation Pipeline (PGAP)	2175242	NA	Contig	2019-05-23	VAHK01	57773	NA	NA	NA	NA	NA	NA	NA	NA	Illumina MiSeq	Centers for Disease Control and Prevention	PRJNA506230	SAMN11585637	2651
492	GCA_005771765.1.fasta	GCA_005771765.1	2178500	52.4111085609364	47.5888914390636	23.8671563002066	23.721735138857	25.7740647234336	26.6370438375029	94	303719	208	23175.5319148936	1.98232452922592	198271	749	462254	-0.0164655764353078	24	ASM577176v1	Neisseria gonorrhoeae	485	OK	NA	LRRBGS_0757	NA	NA	NA	NA	NCBI Prokaryotic Genome Annotation Pipeline (PGAP)	2178500	NA	Contig	2019-05-23	VAHL01	86811	NA	NA	NA	NA	NA	NA	NA	NA	Illumina MiSeq	Centers for Disease Control and Prevention	PRJNA506230	SAMN11585638	2626
493	GCA_006225265.1.fasta	GCA_006225265.1	2148145	52.4032595565011	47.5967404434989	23.7645037928073	23.8322366506916	26.2042832304151	26.198976326086	139	152775	200	15454.2805755396	1.98395851289765	195538	1015	455631	0.000101270500613802	23	ASM622526v1	Neisseria gonorrhoeae	485	OK	NA	GC-212	NA	NA	NA	NA	NCBI Prokaryotic Genome Annotation Pipeline (PGAP)	2148145	NA	Contig	2019-06-10	SAWT01	46909	NA	NA	NA	NA	NA	NA	NA	NA	Illumina HiSeq	Centers for Disease Control and Prevention	PRJNA506230	SAMN10690156	2567
494	GCA_006225275.1.fasta	GCA_006225275.1	2155062	52.3991421128487	47.6008578871513	23.8670627573592	23.7337951297921	26.1125201966347	26.286621916214	168	173118	200	12827.75	1.98012995793751	196120	1225	456935	-0.00332260629772034	45	ASM622527v1	Neisseria gonorrhoeae	485	OK	NA	GC-190	NA	NA	NA	NA	NCBI Prokaryotic Genome Annotation Pipeline (PGAP)	2155062	NA	Contig	2019-06-10	SAWX01	43459	NA	NA	NA	NA	NA	NA	NA	NA	Illumina HiSeq	Centers for Disease Control and Prevention	PRJNA506230	SAMN10690160	2580
495	GCA_006225285.1.fasta	GCA_006225285.1	2148303	52.3995916777103	47.6004083222897	23.7426471033183	23.8577612189714	26.216227412986	26.1833642647243	143	173061	200	15023.0979020979	1.98368344322568	195588	1045	455620	0.000627164205091602	14	ASM622528v1	Neisseria gonorrhoeae	485	OK	NA	GC-213	NA	NA	NA	NA	NCBI Prokaryotic Genome Annotation Pipeline (PGAP)	2148303	NA	Contig	2019-06-10	SAWU01	44114	NA	NA	NA	NA	NA	NA	NA	NA	Illumina HiSeq	Centers for Disease Control and Prevention	PRJNA506230	SAMN10690157	2571
496	GCA_006225295.1.fasta	GCA_006225295.1	2142276	52.4016513278401	47.5983486721599	23.8372646661775	23.7610840059824	26.0494446093781	26.352206718462	143	152641	200	14980.951048951	1.98304548058828	195000	1038	454194	-0.00577772076665702	12	ASM622529v1	Neisseria gonorrhoeae	485	OK	NA	GC-214	NA	NA	NA	NA	NCBI Prokaryotic Genome Annotation Pipeline (PGAP)	2142276	NA	Contig	2019-06-10	SAWV01	44114	NA	NA	NA	NA	NA	NA	NA	NA	Illumina HiSeq	Centers for Disease Control and Prevention	PRJNA506230	SAMN10690158	2548
497	GCA_006225315.1.fasta	GCA_006225315.1	2152043	52.4176793865178	47.5823206134822	23.7737814718386	23.8085391416435	26.117786679913	26.2998927066048	150	133291	208	14346.9533333333	1.98411789972468	195924	1106	456403	-0.00347413370494764	24	ASM622531v1	Neisseria gonorrhoeae	485	OK	NA	GC-183	NA	NA	NA	NA	NCBI Prokaryotic Genome Annotation Pipeline (PGAP)	2152043	NA	Contig	2019-06-10	SAWW01	41042	NA	NA	NA	NA	NA	NA	NA	NA	Illumina HiSeq	Centers for Disease Control and Prevention	PRJNA506230	SAMN10690159	2571
498	GCA_006225365.1.fasta	GCA_006225365.1	2147680	52.3996591671012	47.6003408328988	23.7703940996797	23.8299467332191	26.1986422558295	26.2010169112717	152	105185	200	14129.4736842105	1.98336046992127	195467	1102	455372	-4.53181467188034e-05	12	ASM622536v1	Neisseria gonorrhoeae	485	OK	NA	GC-210	NA	NA	NA	NA	NCBI Prokaryotic Genome Annotation Pipeline (PGAP)	2147680	NA	Contig	2019-06-10	SAWR01	44305	NA	NA	NA	NA	NA	NA	NA	NA	Illumina HiSeq	Centers for Disease Control and Prevention	PRJNA506230	SAMN10690154	2565
499	GCA_006225375.1.fasta	GCA_006225375.1	2146523	52.4000907514152	47.5999092485848	23.8397631891203	23.7601460594645	25.9141877352351	26.4859030161801	147	172819	207	14602.1972789116	1.98001659469574	195437	1079	455164	-0.0109105780686	22	ASM622537v1	Neisseria gonorrhoeae	485	OK	NA	GC-203	NA	NA	NA	NA	NCBI Prokaryotic Genome Annotation Pipeline (PGAP)	2146523	NA	Contig	2019-06-10	SAWM01	40814	NA	NA	NA	NA	NA	NA	NA	NA	Illumina HiSeq	Centers for Disease Control and Prevention	PRJNA506230	SAMN10690148	2562
500	GCA_006225395.1.fasta	GCA_006225395.1	2141564	52.4567092087839	47.5432907912161	23.7987284059687	23.7445623852474	26.0122508596521	26.4444583491318	146	172562	208	14668.2465753425	1.98085788415067	195312	1069	453976	-0.00823931763922542	45	ASM622539v1	Neisseria gonorrhoeae	485	OK	NA	GC-208	NA	NA	NA	NA	NCBI Prokaryotic Genome Annotation Pipeline (PGAP)	2141564	NA	Contig	2019-06-10	SAWP01	47280	NA	NA	NA	NA	NA	NA	NA	NA	Illumina HiSeq	Centers for Disease Control and Prevention	PRJNA506230	SAMN10690152	2552
501	GCA_006225405.2.fasta	GCA_006225405.2	2158818	52.3195563498174	47.6804436501826	23.8660229810943	23.8144206690884	25.8187582278821	26.5007981219352	194	172839	206	11127.9278350515	1.97483005633409	195492	1327	457545	-0.0130360412365292	23	ASM622540v2	Neisseria gonorrhoeae	485	OK	NA	GC-206	NA	NA	NA	NA	NCBI Prokaryotic Genome Annotation Pipeline (PGAP)	2158818	NA	Contig	2019-06-10	SAWN01	44107	NA	NA	NA	NA	NA	NA	NA	NA	Illumina HiSeq	Centers for Disease Control and Prevention	PRJNA506230	SAMN10690150	2592
502	GCA_006225425.1.fasta	GCA_006225425.1	2150360	52.4056437061701	47.5943562938299	23.490717833293	24.1036384605368	26.5059338901393	25.8997098160308	140	173111	203	15359.7142857143	1.98226502874979	195738	1016	455983	0.0115679158051664	18	ASM622542v1	Neisseria gonorrhoeae	485	OK	NA	GC-209	NA	NA	NA	NA	NCBI Prokaryotic Genome Annotation Pipeline (PGAP)	2150360	NA	Contig	2019-06-10	SAWQ01	46795	NA	NA	NA	NA	NA	NA	NA	NA	Illumina HiSeq	Centers for Disease Control and Prevention	PRJNA506230	SAMN10690153	2569
503	GCA_006225465.1.fasta	GCA_006225465.1	2151508	52.4106347733776	47.5893652266224	23.8211059405775	23.768259286045	25.9108959855134	26.4997387878641	146	173097	201	14736.3561643836	1.98012945520853	195941	1063	456357	-0.0112351778393234	15	ASM622546v1	Neisseria gonorrhoeae	485	OK	NA	GC-201	NA	NA	NA	NA	NCBI Prokaryotic Genome Annotation Pipeline (PGAP)	2151508	NA	Contig	2019-06-10	SAWK01	47257	NA	NA	NA	NA	NA	NA	NA	NA	Illumina HiSeq	Centers for Disease Control and Prevention	PRJNA506230	SAMN10690146	2569
504	GCA_006225475.1.fasta	GCA_006225475.1	2144225	52.5039116697175	47.4960883302825	23.6962538912661	23.7998344390164	26.5301449241567	25.9737667455607	134	172574	208	16001.6791044776	1.98300993196721	195975	1031	454720	0.0105968900392786	34	ASM622547v1	Neisseria gonorrhoeae	485	OK	NA	GC-199	NA	NA	NA	NA	NCBI Prokaryotic Genome Annotation Pipeline (PGAP)	2144225	NA	Contig	2019-06-10	SAWI01	47350	NA	NA	NA	NA	NA	NA	NA	NA	Illumina HiSeq	Centers for Disease Control and Prevention	PRJNA506230	SAMN10690144	2562
505	GCA_006225495.1.fasta	GCA_006225495.1	2142290	52.4954604652031	47.5045395347969	23.6653300906973	23.8392094440995	26.6317351992494	25.8637252659537	130	172574	202	16479.1538461538	1.98389102498303	195745	1017	454175	0.0146300256534516	34	ASM622549v1	Neisseria gonorrhoeae	485	OK	NA	GC-193	NA	NA	NA	NA	NCBI Prokaryotic Genome Annotation Pipeline (PGAP)	2142290	NA	Contig	2019-06-10	SAWC01	47350	NA	NA	NA	NA	NA	NA	NA	NA	Illumina HiSeq	Centers for Disease Control and Prevention	PRJNA506230	SAMN10690138	2567
506	GCA_006225515.1.fasta	GCA_006225515.1	2151306	52.43377743566	47.56622256434	23.7754647641944	23.7907578001456	26.2847777117714	26.1489997238887	131	169978	205	16422.1832061069	1.98343344371846	196007	978	456220	0.0025895137547418	26	ASM622551v1	Neisseria gonorrhoeae	485	OK	NA	GC-194	NA	NA	NA	NA	NCBI Prokaryotic Genome Annotation Pipeline (PGAP)	2151306	NA	Contig	2019-06-10	SAWD01	52028	NA	NA	NA	NA	NA	NA	NA	NA	Illumina HiSeq	Centers for Disease Control and Prevention	PRJNA506230	SAMN10690139	2574
507	GCA_006225525.1.fasta	GCA_006225525.1	2143796	52.4721102194425	47.5278897805575	23.821716245389	23.7061735351685	26.0591959309561	26.4129142884864	130	173040	200	16490.7384615385	1.97870061301025	195727	964	454585	-0.00674107361131482	38	ASM622552v1	Neisseria gonorrhoeae	485	OK	NA	GC-196	NA	NA	NA	NA	NCBI Prokaryotic Genome Annotation Pipeline (PGAP)	2143796	NA	Contig	2019-06-10	SAWF01	46791	NA	NA	NA	NA	NA	NA	NA	NA	Illumina HiSeq	Centers for Disease Control and Prevention	PRJNA506230	SAMN10690141	2564
508	GCA_006225565.1.fasta	GCA_006225565.1	2145809	52.3923145070228	47.6076854929772	23.8723017752279	23.7353837177493	25.8581728383095	26.5341416687133	145	173118	200	14798.6827586207	1.9840120414177	195253	1072	454965	-0.0129020608607244	22	ASM622556v1	Neisseria gonorrhoeae	485	OK	NA	GC-188	NA	NA	NA	NA	NCBI Prokaryotic Genome Annotation Pipeline (PGAP)	2145809	NA	Contig	2019-06-10	SAVY01	44123	NA	NA	NA	NA	NA	NA	NA	NA	Illumina HiSeq	Centers for Disease Control and Prevention	PRJNA506230	SAMN10690134	2560
509	GCA_006225575.1.fasta	GCA_006225575.1	2147871	52.4011451339489	47.5988548660511	23.813767214139	23.7850876519121	26.0045877988017	26.3965573351472	158	173094	200	13594.1202531646	1.98288354391428	195502	1163	455447	-0.00748017119365553	33	ASM622557v1	Neisseria gonorrhoeae	485	OK	NA	GC-191	NA	NA	NA	NA	NCBI Prokaryotic Genome Annotation Pipeline (PGAP)	2147871	NA	Contig	2019-06-10	SAWA01	41042	NA	NA	NA	NA	NA	NA	NA	NA	Illumina HiSeq	Centers for Disease Control and Prevention	PRJNA506230	SAMN10690136	2567
510	GCA_006225585.1.fasta	GCA_006225585.1	2146174	52.3925366722363	47.6074633277637	23.9044923664158	23.702970961348	25.9411399075751	26.4513967646612	137	173095	200	15665.503649635	1.98350640679065	195268	1015	454994	-0.00973911342140719	23	ASM622558v1	Neisseria gonorrhoeae	485	OK	NA	gc-182	NA	NA	NA	NA	NCBI Prokaryotic Genome Annotation Pipeline (PGAP)	2146174	NA	Contig	2019-06-10	SAVT01	44221	NA	NA	NA	NA	NA	NA	NA	NA	Illumina HiSeq	Centers for Disease Control and Prevention	PRJNA506230	SAMN10690129	2550
511	GCA_006225595.1.fasta	GCA_006225595.1	2153160	52.3824053948615	47.6175946051385	23.649101785283	23.9684928198555	26.2386910401456	26.1437143547159	154	105230	200	13981.5584415584	1.98301624858388	195832	1141	456618	0.00181314097193225	27	ASM622559v1	Neisseria gonorrhoeae	485	OK	NA	GC-186	NA	NA	NA	NA	NCBI Prokaryotic Genome Annotation Pipeline (PGAP)	2153160	NA	Contig	2019-06-10	SAVW01	44219	NA	NA	NA	NA	NA	NA	NA	NA	Illumina HiSeq	Centers for Disease Control and Prevention	PRJNA506230	SAMN10690132	2579
512	GCA_006225625.1.fasta	GCA_006225625.1	2150492	52.3927082732696	47.6072917267304	23.612596559299	23.9946951674315	26.3197910059651	26.0729172673044	140	173121	200	15360.6571428571	1.98177851551623	195611	1049	456129	0.00471198658739099	27	ASM622562v1	Neisseria gonorrhoeae	485	OK	NA	GC-184	NA	NA	NA	NA	NCBI Prokaryotic Genome Annotation Pipeline (PGAP)	2150492	NA	Contig	2019-06-10	SAVU01	46935	NA	NA	NA	NA	NA	NA	NA	NA	Illumina HiSeq	Centers for Disease Control and Prevention	PRJNA506230	SAMN10690130	2582
513	GCA_006225665.1.fasta	GCA_006225665.1	2149153	52.4078090298829	47.5921909701171	23.8069602303791	23.7852307397379	26.0997704677145	26.3080385621684	146	173079	200	14720.2260273973	1.98368904813681	195650	1108	455764	-0.00397398972231794	33	ASM622566v1	Neisseria gonorrhoeae	485	OK	NA	gc-180	NA	NA	NA	NA	NCBI Prokaryotic Genome Annotation Pipeline (PGAP)	2149153	NA	Contig	2019-06-10	SAVR01	44124	NA	NA	NA	NA	NA	NA	NA	NA	Illumina HiSeq	Centers for Disease Control and Prevention	PRJNA506230	SAMN10690127	2576
514	GCA_006225675.1.fasta	GCA_006225675.1	2149667	52.3975108702883	47.6024891297117	23.6495699101303	23.9529192195814	26.3188670617356	26.0786438085527	136	173062	210	15806.375	1.98388587897133	195613	1047	455845	0.00458463101000369	35	ASM622567v1	Neisseria gonorrhoeae	485	OK	NA	gc-176	NA	NA	NA	NA	NCBI Prokaryotic Genome Annotation Pipeline (PGAP)	2149667	NA	Contig	2019-06-10	SAVN01	46744	NA	NA	NA	NA	NA	NA	NA	NA	Illumina HiSeq	Centers for Disease Control and Prevention	PRJNA506230	SAMN10690123	2573
515	GCA_006225695.1.fasta	GCA_006225695.1	2091796	52.6230091270851	47.3769908729149	23.6586646116543	23.7183262612607	26.1634499731331	26.4595591539519	151	173094	200	13852.9536423841	1.98233875103179	192891	1106	443677	-0.00562699065923195	21	ASM622569v1	Neisseria gonorrhoeae	485	OK	NA	gc-178	NA	NA	NA	NA	NCBI Prokaryotic Genome Annotation Pipeline (PGAP)	2091796	NA	Contig	2019-06-10	SAVP01	44276	NA	NA	NA	NA	NA	NA	NA	NA	Illumina HiSeq	Centers for Disease Control and Prevention	PRJNA506230	SAMN10690125	2507
516	GCA_006225725.1.fasta	GCA_006225725.1	2151628	52.4005078944873	47.5994921055127	23.7893818076359	23.8101102978768	26.1264493676416	26.2740585268457	151	152641	208	14249.1920529801	1.98269113712849	195854	1099	456378	-0.00281694138349424	25	ASM622572v1	Neisseria gonorrhoeae	485	OK	NA	gc-174	NA	NA	NA	NA	NCBI Prokaryotic Genome Annotation Pipeline (PGAP)	2151628	NA	Contig	2019-06-10	SAVL01	44216	NA	NA	NA	NA	NA	NA	NA	NA	Illumina HiSeq	Centers for Disease Control and Prevention	PRJNA506230	SAMN10690121	2568
517	GCA_006225735.1.fasta	GCA_006225735.1	2153945	52.4112732683518	47.5887267316482	23.6973553178006	23.8913714138476	26.2618126275276	26.1494606408242	139	173093	207	15496.0071942446	1.9833756124088	196129	1091	456755	0.00214366069925862	38	ASM622573v1	Neisseria gonorrhoeae	485	OK	NA	gc-173	NA	NA	NA	NA	NCBI Prokaryotic Genome Annotation Pipeline (PGAP)	2153945	NA	Contig	2019-06-10	SAVK01	40767	NA	NA	NA	NA	NA	NA	NA	NA	Illumina HiSeq	Centers for Disease Control and Prevention	PRJNA506230	SAMN10690120	2568
518	GCA_006225745.1.fasta	GCA_006225745.1	2148253	52.3970873076868	47.6029126923132	23.738172366104	23.8647403262093	26.1708932793298	26.226194028357	147	173093	205	14613.9659863946	1.98297828862668	195502	1099	455565	-0.00105541647195956	24	ASM622574v1	Neisseria gonorrhoeae	485	OK	NA	gc-170	NA	NA	NA	NA	NCBI Prokaryotic Genome Annotation Pipeline (PGAP)	2148253	NA	Contig	2019-06-10	SAVH01	40704	NA	NA	NA	NA	NA	NA	NA	NA	Illumina HiSeq	Centers for Disease Control and Prevention	PRJNA506230	SAMN10690117	2564
519	GCA_006225755.1.fasta	GCA_006225755.1	2147387	52.4081593117589	47.5918406882411	23.8403697144483	23.7514709737928	25.8821535196031	26.5260057921558	151	152575	200	14221.1059602649	1.98367666021874	195509	1136	455387	-0.0122853441335838	32	ASM622575v1	Neisseria gonorrhoeae	485	OK	NA	gc-171	NA	NA	NA	NA	NCBI Prokaryotic Genome Annotation Pipeline (PGAP)	2147387	NA	Contig	2019-06-10	SAVI01	40796	NA	NA	NA	NA	NA	NA	NA	NA	Illumina HiSeq	Centers for Disease Control and Prevention	PRJNA506230	SAMN10690118	2551
520	GCA_006225805.1.fasta	GCA_006225805.1	2145047	52.397033724669	47.602966275331	23.8214826994467	23.7814835758844	26.0914096520962	26.3056240725728	137	133747	207	15657.2773722628	1.98157099059608	195234	1035	454767	-0.00408829289081896	34	ASM622580v1	Neisseria gonorrhoeae	485	OK	NA	gc-168	NA	NA	NA	NA	NCBI Prokaryotic Genome Annotation Pipeline (PGAP)	2145047	NA	Contig	2019-06-10	SAVF01	41042	NA	NA	NA	NA	NA	NA	NA	NA	Illumina HiSeq	Centers for Disease Control and Prevention	PRJNA506230	SAMN10690115	2551
521	GCA_006225825.1.fasta	GCA_006225825.1	2143101	52.4014500483178	47.5985499516822	23.830468092731	23.7680818589511	25.9911688716491	26.4102811766688	145	173097	208	14780.0068965517	1.98147982162805	195057	1055	454366	-0.00799810510268775	23	ASM622582v1	Neisseria gonorrhoeae	485	OK	NA	GC-211	NA	NA	NA	NA	NCBI Prokaryotic Genome Annotation Pipeline (PGAP)	2143101	NA	Contig	2019-06-10	SAWS01	46424	NA	NA	NA	NA	NA	NA	NA	NA	Illumina HiSeq	Centers for Disease Control and Prevention	PRJNA506230	SAMN10690155	2542
522	GCA_006225835.1.fasta	GCA_006225835.1	2143359	52.40181416179	47.59818583821	23.7101670788701	23.8880187593399	26.1521285048375	26.2496856569525	164	105230	200	13069.262195122	1.98097259208216	195115	1220	454427	-0.00186171325698318	35	ASM622583v1	Neisseria gonorrhoeae	485	OK	NA	gc-166	NA	NA	NA	NA	NCBI Prokaryotic Genome Annotation Pipeline (PGAP)	2143359	NA	Contig	2019-06-10	SAVD01	41042	NA	NA	NA	NA	NA	NA	NA	NA	Illumina HiSeq	Centers for Disease Control and Prevention	PRJNA506230	SAMN10690113	2549
523	GCA_006225845.2.fasta	GCA_006225845.2	2144889	52.3961379819655	47.6038620180345	23.8306504439157	23.7732115741188	26.1033554650147	26.2927825169508	135	172804	214	15888.0666666667	1.9836011910617	195100	1076	454702	-0.00361528653125583	55	ASM622584v2	Neisseria gonorrhoeae	485	OK	NA	GC-207	NA	NA	NA	NA	NCBI Prokaryotic Genome Annotation Pipeline (PGAP)	2144889	NA	Contig	2019-06-10	SAWO01	46565	NA	NA	NA	NA	NA	NA	NA	NA	Illumina HiSeq	Centers for Disease Control and Prevention	PRJNA506230	SAMN10690151	2548
524	GCA_006225865.1.fasta	GCA_006225865.1	2097331	52.6268862664024	47.3731137335976	23.8018700910824	23.5712436425152	25.9127910663601	26.7140952000423	142	173111	206	14769.9366197183	1.98176406804879	193223	1084	444846	-0.015226136116547	39	ASM622586v1	Neisseria gonorrhoeae	485	OK	NA	GC-202	NA	NA	NA	NA	NCBI Prokaryotic Genome Annotation Pipeline (PGAP)	2097331	NA	Contig	2019-06-10	SAWL01	47380	NA	NA	NA	NA	NA	NA	NA	NA	Illumina HiSeq	Centers for Disease Control and Prevention	PRJNA506230	SAMN10690147	2507
525	GCA_006225925.1.fasta	GCA_006225925.1	2146778	52.4042076078663	47.5957923921337	23.8730320508222	23.7227603413115	25.9361238097279	26.4680837981384	133	173093	208	16141.1879699248	1.98344912814974	195474	990	455264	-0.0101510930647235	18	ASM622592v1	Neisseria gonorrhoeae	485	OK	NA	GC-198	NA	NA	NA	NA	NCBI Prokaryotic Genome Annotation Pipeline (PGAP)	2146778	NA	Contig	2019-06-10	SAWH01	46364	NA	NA	NA	NA	NA	NA	NA	NA	Illumina HiSeq	Centers for Disease Control and Prevention	PRJNA506230	SAMN10690143	2546
526	GCA_006225935.1.fasta	GCA_006225935.1	2157583	52.3744393610814	47.6255606389186	23.9500867405796	23.675473898339	26.1575568587628	26.2168825023186	171	173069	208	12617.4444444444	1.97847705493267	196133	1234	457602	-0.00113272130985057	32	ASM622593v1	Neisseria gonorrhoeae	485	OK	NA	GC-197	NA	NA	NA	NA	NCBI Prokaryotic Genome Annotation Pipeline (PGAP)	2157583	NA	Contig	2019-06-10	SAWG01	46772	NA	NA	NA	NA	NA	NA	NA	NA	Illumina HiSeq	Centers for Disease Control and Prevention	PRJNA506230	SAMN10690142	2589
527	GCA_006225955.1.fasta	GCA_006225955.1	2189979	52.3253419325025	47.6746580674974	23.8087214534934	23.8659366140041	26.3845909024698	25.9407510300327	243	172801	200	9012.25925925926	1.97923356817998	198622	1741	464560	0.00848231193614868	37	ASM622595v1	Neisseria gonorrhoeae	485	OK	NA	GC-195	NA	NA	NA	NA	NCBI Prokaryotic Genome Annotation Pipeline (PGAP)	2189979	NA	Contig	2019-06-10	SAWE01	40207	NA	NA	NA	NA	NA	NA	NA	NA	Illumina HiSeq	Centers for Disease Control and Prevention	PRJNA506230	SAMN10690140	2645
528	GCA_006225965.1.fasta	GCA_006225965.1	2148652	52.3943384037992	47.6056615962008	23.8075314196994	23.7981301765014	26.2424999488051	26.1518384549941	154	152595	210	13952.2857142857	1.98300137919671	195493	1156	455569	0.0017303681384862	41	ASM622596v1	Neisseria gonorrhoeae	485	OK	NA	GC-192	NA	NA	NA	NA	NCBI Prokaryotic Genome Annotation Pipeline (PGAP)	2148652	NA	Contig	2019-06-10	SAWB01	46428	NA	NA	NA	NA	NA	NA	NA	NA	Illumina HiSeq	Centers for Disease Control and Prevention	PRJNA506230	SAMN10690137	2563
529	GCA_006226005.1.fasta	GCA_006226005.1	2142152	52.3979157408064	47.6020842591936	23.7471010460509	23.8549832131427	26.1061773394232	26.2917384013833	147	172829	210	14572.462585034	1.98318507020983	194900	1093	454115	-0.00354138250227406	25	ASM622600v1	Neisseria gonorrhoeae	485	OK	NA	GC-189	NA	NA	NA	NA	NCBI Prokaryotic Genome Annotation Pipeline (PGAP)	2142152	NA	Contig	2019-06-10	SAVZ01	44172	NA	NA	NA	NA	NA	NA	NA	NA	Illumina HiSeq	Centers for Disease Control and Prevention	PRJNA506230	SAMN10690135	2557
530	GCA_006226015.1.fasta	GCA_006226015.1	2145250	52.3999067707726	47.6000932292274	23.859550168978	23.7405430602494	25.9949190071087	26.4049877636639	140	173067	216	15323.2142857143	1.98348440111449	195192	1074	454914	-0.00782575355236897	38	ASM622601v1	Neisseria gonorrhoeae	485	OK	NA	GC-187	NA	NA	NA	NA	NCBI Prokaryotic Genome Annotation Pipeline (PGAP)	2145250	NA	Contig	2019-06-10	SAVX01	49484	NA	NA	NA	NA	NA	NA	NA	NA	Illumina HiSeq	Centers for Disease Control and Prevention	PRJNA506230	SAMN10690133	2562
531	GCA_006226045.1.fasta	GCA_006226045.1	2147840	52.4097698152563	47.5902301847437	23.8961468265793	23.6940833581645	25.8463852056019	26.5633846096543	151	132701	200	14224.1059602649	1.9837161880416	195462	1135	455479	-0.013680644020759	40	ASM622604v1	Neisseria gonorrhoeae	485	OK	NA	GC-185	NA	NA	NA	NA	NCBI Prokaryotic Genome Annotation Pipeline (PGAP)	2147840	NA	Contig	2019-06-10	SAVV01	46419	NA	NA	NA	NA	NA	NA	NA	NA	Illumina HiSeq	Centers for Disease Control and Prevention	PRJNA506230	SAMN10690131	2562
532	GCA_006226055.1.fasta	GCA_006226055.1	2101771	52.6170072762447	47.3829927237553	23.7392656002961	23.6437271234592	26.1933388556603	26.4236684205844	148	172950	200	14201.1554054054	1.98212990517892	193676	1087	446020	-0.00437747368858904	27	ASM622605v1	Neisseria gonorrhoeae	485	OK	NA	gc-181	NA	NA	NA	NA	NCBI Prokaryotic Genome Annotation Pipeline (PGAP)	2101771	NA	Contig	2019-06-10	SAVS01	44564	NA	NA	NA	NA	NA	NA	NA	NA	Illumina HiSeq	Centers for Disease Control and Prevention	PRJNA506230	SAMN10690128	2532
533	GCA_006226075.1.fasta	GCA_006226075.1	2101637	52.6200290535426	47.3799709464574	23.618208092073	23.7617628543845	26.3090153056879	26.3110137478547	150	173099	207	14010.9133333333	1.98309281227933	193581	1096	445905	-3.79787355251766e-05	24	ASM622607v1	Neisseria gonorrhoeae	485	OK	NA	gc-177	NA	NA	NA	NA	NCBI Prokaryotic Genome Annotation Pipeline (PGAP)	2101637	NA	Contig	2019-06-10	SAVO01	47536	NA	NA	NA	NA	NA	NA	NA	NA	Illumina HiSeq	Centers for Disease Control and Prevention	PRJNA506230	SAMN10690124	2521
534	GCA_006226095.1.fasta	GCA_006226095.1	2096606	52.6185654338488	47.3814345661512	23.6927682168228	23.6886663493284	25.9968730414775	26.6216923923713	136	173100	210	15416.2205882353	1.98394042680449	193183	992	444724	-0.0118745037182605	12	ASM622609v1	Neisseria gonorrhoeae	485	OK	NA	gc-179	NA	NA	NA	NA	NCBI Prokaryotic Genome Annotation Pipeline (PGAP)	2096606	NA	Contig	2019-06-10	SAVQ01	41328	NA	NA	NA	NA	NA	NA	NA	NA	Illumina HiSeq	Centers for Disease Control and Prevention	PRJNA506230	SAMN10690126	2514
535	GCA_006226105.1.fasta	GCA_006226105.1	2099739	52.6116817375874	47.3883182624126	23.7129471805782	23.6753710818345	26.1507739771467	26.4609077604407	137	169940	207	15326.5620437956	1.98278584754053	193321	1022	445417	-0.00589477038276181	33	ASM622610v1	Neisseria gonorrhoeae	485	OK	NA	gc-175	NA	NA	NA	NA	NCBI Prokaryotic Genome Annotation Pipeline (PGAP)	2099739	NA	Contig	2019-06-10	SAVM01	44146	NA	NA	NA	NA	NA	NA	NA	NA	Illumina HiSeq	Centers for Disease Control and Prevention	PRJNA506230	SAMN10690122	2517
536	GCA_006226145.1.fasta	GCA_006226145.1	2146622	52.3867266803378	47.6132733196622	23.8012095282728	23.8120637913894	26.0051839587967	26.3815427215411	143	172819	200	15011.3426573427	1.98327036434907	195220	1075	455150	-0.00718423895886786	40	ASM622614v1	Neisseria gonorrhoeae	485	OK	NA	gc-172	NA	NA	NA	NA	NCBI Prokaryotic Genome Annotation Pipeline (PGAP)	2146622	NA	Contig	2019-06-10	SAVJ01	43868	NA	NA	NA	NA	NA	NA	NA	NA	Illumina HiSeq	Centers for Disease Control and Prevention	PRJNA506230	SAMN10690119	2567
537	GCA_006226155.1.fasta	GCA_006226155.1	2152746	52.3986573427613	47.6013426572387	23.8658903558525	23.7354523013862	25.9532243934027	26.4454329493586	142	173093	208	15160.1830985915	1.98290973069205	195948	1093	456546	-0.00939353374526825	45	ASM622615v1	Neisseria gonorrhoeae	485	OK	NA	gc-169	NA	NA	NA	NA	NCBI Prokaryotic Genome Annotation Pipeline (PGAP)	2152746	NA	Contig	2019-06-10	SAVG01	40976	NA	NA	NA	NA	NA	NA	NA	NA	Illumina HiSeq	Centers for Disease Control and Prevention	PRJNA506230	SAMN10690116	2571
538	GCA_006226195.1.fasta	GCA_006226195.1	2142980	52.4013289904712	47.5986710095288	24.0059169940923	23.5927540154364	25.7098526351156	26.6914763553556	147	173107	203	14578.0952380952	1.98189666625547	195041	1088	454346	-0.0187328019947459	41	ASM622619v1	Neisseria gonorrhoeae	485	OK	NA	gc-165	NA	NA	NA	NA	NCBI Prokaryotic Genome Annotation Pipeline (PGAP)	2142980	NA	Contig	2019-06-10	SAVC01	46424	NA	NA	NA	NA	NA	NA	NA	NA	Illumina HiSeq	Centers for Disease Control and Prevention	PRJNA506230	SAMN10690112	2540
539	GCA_007107165.1.fasta	GCA_007107165.1	2215121	52.4125318662051	47.5874681337949	23.8982881747769	23.689179959018	26.163852900135	26.24867896607	1	2215121	2215121	2215121	1.99831234277721	201315	23	470101	-0.00161843099187688	23	ASM710716v1	Neisseria gonorrhoeae	485	OK	NA	NJ1711654	NA	NA	NA	NA	NCBI Prokaryotic Genome Annotation Pipeline (PGAP)	2215121	1	Complete Genome	2019-07-18	NA	2215121	2215121	1	NA	NA	NA	NA	NA	NA	PacBio RSII	Institute of Dermatology, Chinese Academy of Medical Sciences and Peking Union Medical College	PRJNA553852	SAMN12252293	2614
540	GCA_007107365.1.fasta	GCA_007107365.1	2185626	52.3770764074	47.6229235926	23.7224483969352	23.9004751956648	26.2097449426389	26.1673314647611	1	2185626	2185626	2185626	1.99836394944842	198281	16	463893	0.000809771770150602	16	ASM710736v1	Neisseria gonorrhoeae	485	OK	NA	NJ189125	NA	NA	NA	NA	NCBI Prokaryotic Genome Annotation Pipeline (PGAP)	2185626	1	Complete Genome	2019-07-18	NA	2185626	2185626	1	NA	NA	NA	NA	NA	NA	PacBio RSII	Institute of Dermatology, Chinese Academy of Medical Sciences and Peking Union Medical College	PRJNA553854	SAMN12252303	2578
541	GCA_007655285.1.fasta	GCA_007655285.1	2165031	52.4217436147566	47.5782563852434	23.7917609493813	23.7864954358621	26.4682122334507	25.9535313813059	204	97382	200	10612.8970588235	1.97621825408298	196620	1443	458630	0.00981807961076603	15	ASM765528v1	Neisseria gonorrhoeae	485	OK	NA	F91	NA	NA	NA	NA	NA	2165031	NA	Contig	2019-07-30	VNGI01	28258	NA	NA	NA	NA	NA	NA	NA	NA	Illumina	APHP - Saint-Louis Hospital	PRJNA554496	SAMN12321478	NA
542	GCA_008065015.2.fasta	GCA_008065015.2	2258219	52.3489085868111	47.6510914131889	23.7070009596058	23.9440904535831	26.1791261166432	26.1697824701679	3	2214955	4207	752739.666666667	1.99580852090779	204060	37	479290	0.000178487894544891	21	ASM806501v2	Neisseria gonorrhoeae	485	OK	NA	SS3160	NA	NA	NA	NA	Annotation submitted by Department of Microbiology, Tokyo Metropolitan Institute of Public Health	2258219	3	Complete Genome	2020-01-16	NA	2214955	2214955	3	NA	NA	NA	NA	NA	NA	Illumina MiSeq; Oxford Nanopore MinION	Department of Microbiology, Tokyo Metropolitan Institute of Public Health	PRJDB8572	SAMD00179626	2285
543	GCA_009650075.1.fasta	GCA_009650075.1	2221012	52.4871995288634	47.5128004711366	23.4947402355323	24.0180602356043	26.6622602669414	25.824939261922	3	2174817	4197	740337.333333333	1.99580023614657	202514	35	471632	0.015952861126814	15	ASM965007v1	Neisseria gonorrhoeae	485	OK	NA	AUSMDU00010541	NA	NA	NA	NA	NCBI Prokaryotic Genome Annotation Pipeline (PGAP)	2221012	3	Complete Genome	2019-11-12	NA	2174817	2174817	3	NA	NA	NA	NA	NA	NA	PacBio RSII, Illumina NextSeq	Microbiological Diagnostic Unit	PRJNA556438	SAMN10920452	2422
544	GCA_009756995.1.fasta	GCA_009756995.1	2179995	52.8296624533543	47.1703375466458	23.9944128312221	23.1759247154237	25.5503797027057	27.2792827506485	29	615322	3250	75172.2413793103	1.99279616054898	202728	254	462818	-0.0327259908099791	13	ASM975699v1	Neisseria gonorrhoeae	485	OK	NA	H041	NA	NA	NA	NA	Annotation submitted by Institute for Genome Sciences, University of Maryland School of Medicine	2179995	NA	Contig	2019-12-16	WHPH01	149916	NA	NA	NA	NA	NA	NA	NA	NA	PacBio Sequel	Institute for Genome Sciences, University of Maryland School of Medicine	PRJNA508744	SAMN12900225	2213
545	GCA_009757005.1.fasta	GCA_009757005.1	2160074	52.6555571707266	47.3444428292734	23.8317298388851	23.5127129903883	26.2995156647411	26.3560415059854	2	2041964	118110	1080037	1.9978594728813	198936	23	458963	-0.00107350191093895	14	ASM975700v1	Neisseria gonorrhoeae	485	OK	NA	Opaless_3X	NA	NA	NA	NA	Annotation submitted by Institute for Genome Sciences, University of Maryland School of Medicine	2160074	NA	Contig	2019-12-16	WHPL01	2041964	NA	NA	NA	NA	NA	NA	NA	NA	PacBio Sequel	Institute for Genome Sciences, University of Maryland School of Medicine	PRJNA508744	SAMN12901023	2183
546	GCA_009757025.1.fasta	GCA_009757025.1	2199393	52.6289298911109	47.3710701088891	23.4922544538425	23.8788156550466	26.2931636137789	26.335766277332	8	1007434	10065	274924.125	1.99509911440908	201648	79	467045	-0.000809491350883022	14	ASM975702v1	Neisseria gonorrhoeae	485	OK	NA	Opaless_2X	NA	NA	NA	NA	Annotation submitted by Institute for Genome Sciences, University of Maryland School of Medicine	2199393	NA	Contig	2019-12-16	WHPK01	434105	NA	NA	NA	NA	NA	NA	NA	NA	PacBio Sequel	Institute for Genome Sciences, University of Maryland School of Medicine	PRJNA508744	SAMN12900927	2228
547	GCA_009757045.1.fasta	GCA_009757045.1	2129817	52.713355184976	47.286644815024	23.5128651898262	23.7737796251978	26.1978376545966	26.5155175303794	4	1377580	31662	532454.25	1.99741601909955	196464	43	452431	-0.00602655389071682	14	ASM975704v1	Neisseria gonorrhoeae	485	OK	NA	Opaless_1X	NA	NA	NA	NA	Annotation submitted by Institute for Genome Sciences, University of Maryland School of Medicine	2129817	NA	Contig	2019-12-16	WHPJ01	1377580	NA	NA	NA	NA	NA	NA	NA	NA	PacBio Sequel	Institute for Genome Sciences, University of Maryland School of Medicine	PRJNA508744	SAMN12900714	2147
548	GCA_009757075.1.fasta	GCA_009757075.1	2169718	52.672789735809	47.327210264191	23.9712718427003	23.3559384214907	25.3989228093236	27.2738669264854	6	1315231	8403	361619.666666667	1.99664030982334	199578	65	460746	-0.0355960663288565	14	ASM975707v1	Neisseria gonorrhoeae	485	OK	NA	Opaless	NA	NA	NA	NA	Annotation submitted by Institute for Genome Sciences, University of Maryland School of Medicine	2169718	NA	Contig	2019-12-16	WHPI01	1315231	NA	NA	NA	NA	NA	NA	NA	NA	PacBio Sequel	Institute for Genome Sciences, University of Maryland School of Medicine	PRJNA508744	SAMN12900263	2196
549	GCA_009757095.1.fasta	GCA_009757095.1	2212265	52.7467550225674	47.2532449774326	23.135655086529	24.1175898909037	27.3725344838887	25.3742205386787	9	670793	9207	245807.222222222	1.994161430365	204576	88	470217	0.037885059362515	14	ASM975709v1	Neisseria gonorrhoeae	485	OK	NA	FA 1090	NA	NA	NA	NA	Annotation submitted by Institute for Genome Sciences, University of Maryland School of Medicine	2212265	NA	Contig	2019-12-16	WHPG01	644405	NA	NA	NA	NA	NA	NA	NA	NA	PacBio Sequel	Institute for Genome Sciences, University of Maryland School of Medicine	PRJNA508744	SAMN12900224	2236
550	GCA_011058635.1.fasta	GCA_011058635.1	2269843	52.2994321633699	47.7005678366301	23.7418623226364	23.9587055139937	26.0865619340192	26.2128702293507	4	2218679	4207	567460.75	1.98894952033981	204756	65	481735	-0.0024150987899235	37	ASM1105863v1	Neisseria gonorrhoeae	485	OK	NA	NG290	NA	NA	NA	NA	NCBI Prokaryotic Genome Annotation Pipeline (PGAP)	2269843	4	Complete Genome	2020-03-03	NA	2218679	2218679	4	NA	NA	NA	NA	NA	NA	Illumina; Oxford Nanopore	Mahidol University	PRJNA563548	SAMN12676040	2664
551	GCA_011058655.1.fasta	GCA_011058655.1	2269994	52.3185964368188	47.6814035631812	23.5201943265048	24.1612092366764	26.2198490392486	26.0987473975702	4	2218831	4207	567498.5	1.9889033286238	204905	71	481757	0.00231469591934854	43	ASM1105865v1	Neisseria gonorrhoeae	485	OK	NA	NG251	NA	NA	NA	NA	NCBI Prokaryotic Genome Annotation Pipeline (PGAP)	2269994	4	Complete Genome	2020-03-03	NA	2218831	2218831	4	NA	NA	NA	NA	NA	NA	Illumina; Oxford Nanopore	Mahidol University	PRJNA563548	SAMN12676039	2661
552	GCA_011058675.1.fasta	GCA_011058675.1	2270041	52.3115221266929	47.6884778733071	23.7762665960659	23.9122112772412	26.1683379286982	26.1431841979947	4	2218879	4207	567510.25	1.98894417266874	204810	45	481702	0.000480844939717492	17	ASM1105867v1	Neisseria gonorrhoeae	485	OK	NA	NG196	NA	NA	NA	NA	NCBI Prokaryotic Genome Annotation Pipeline (PGAP)	2270041	4	Complete Genome	2020-03-03	NA	2218879	2218879	4	NA	NA	NA	NA	NA	NA	Illumina; Oxford Nanopore	Mahidol University	PRJNA563548	SAMN12676038	2671
553	GCA_012956785.1.fasta	GCA_012956785.1	2173855	52.5310105779824	47.4689894220176	23.7048009181845	23.7641885038331	26.4664846551403	26.0645259228421	173	207873	203	12565.6358381503	1.90489309540237	198664	1548	460627	0.00765183703636241	53	ASM1295678v1	Neisseria gonorrhoeae	485	OK	NA	5671	NA	NA	NA	NA	NCBI Prokaryotic Genome Annotation Pipeline (PGAP)	2173855	NA	Contig	2020-05-03	JABBZL01	53617	NA	NA	NA	NA	NA	NA	NA	NA	Illumina MiSeq	University of Sao Paulo	PRJNA625087	SAMN14595377	2338
554	GCA_013014925.1.fasta	GCA_013014925.1	2132344	52.5279223239777	47.4720776760223	23.5330697110785	23.9390079649437	26.3325242081015	26.1953981158762	180	72060	200	11846.3555555556	1.98163280115297	195000	1309	452077	0.0026105371421225	14	ASM1301492v1	Neisseria gonorrhoeae	485	OK	NA	TUM15745	NA	NA	NA	NA	Annotation submitted by Toho University	2132344	NA	Contig	2020-05-04	BLTL01	22614	NA	NA	NA	NA	NA	NA	NA	NA	illumina MiSeq	Toho University	PRJDB9563	SAMD00217292	2086
555	GCA_013014965.1.fasta	GCA_013014965.1	2155167	52.4957462693146	47.5042537306854	23.6159889233642	23.8882648073212	26.5709803463026	25.924765923012	182	79555	200	11841.5769230769	1.98234119592813	196531	1311	457015	0.0123098435438066	12	ASM1301496v1	Neisseria gonorrhoeae	485	OK	NA	TUM15747	NA	NA	NA	NA	Annotation submitted by Toho University	2155167	NA	Contig	2020-05-04	BLTN01	31187	NA	NA	NA	NA	NA	NA	NA	NA	illumina MiSeq	Toho University	PRJDB9563	SAMD00217294	2113
556	GCA_013014985.1.fasta	GCA_013014985.1	2136653	52.5860773836463	47.4139226163537	23.4284181848901	23.9855044314636	26.7019960658095	25.8840813178368	149	117454	202	14339.9530201342	1.98267939003211	195790	1107	452952	0.015553826957	16	ASM1301498v1	Neisseria gonorrhoeae	485	OK	NA	TUM15748	NA	NA	NA	NA	Annotation submitted by Toho University	2136653	NA	Contig	2020-05-04	BLTO01	34390	NA	NA	NA	NA	NA	NA	NA	NA	illumina MiSeq	Toho University	PRJDB9563	SAMD00217295	2121
557	GCA_013015005.1.fasta	GCA_013015005.1	2149584	52.4728970814818	47.5271029185182	23.8341465139301	23.692956404588	25.8403951648319	26.6325019166499	153	138913	205	14049.568627451	1.98245334641951	195956	1123	455706	-0.0150955406671756	13	ASM1301500v1	Neisseria gonorrhoeae	485	OK	NA	TUM15749	NA	NA	NA	NA	Annotation submitted by Toho University	2149584	NA	Contig	2020-05-04	BLTP01	37739	NA	NA	NA	NA	NA	NA	NA	NA	illumina MiSeq	Toho University	PRJDB9563	SAMD00217296	2111
558	GCA_013015025.1.fasta	GCA_013015025.1	2144204	52.5008814459818	47.4991185540182	23.8625615846253	23.6365569693928	26.5278397018194	25.9730417441624	150	139818	214	14294.6933333333	1.98267411025516	195710	1098	454518	0.0105674027249971	12	ASM1301502v1	Neisseria gonorrhoeae	485	OK	NA	TUM15750	NA	NA	NA	NA	Annotation submitted by Toho University	2144204	NA	Contig	2020-05-04	BLTQ01	30769	NA	NA	NA	NA	NA	NA	NA	NA	illumina MiSeq	Toho University	PRJDB9563	SAMD00217297	2107
559	GCA_013015045.1.fasta	GCA_013015045.1	2150866	52.5072226721702	47.4927773278298	23.7261642519804	23.7666130758494	26.6067714120731	25.9004512600971	140	91416	200	15363.3285714286	1.98123659457489	196482	1035	456020	0.0134518665438832	14	ASM1301504v1	Neisseria gonorrhoeae	485	OK	NA	TUM15751	NA	NA	NA	NA	Annotation submitted by Toho University	2150866	NA	Contig	2020-05-04	BLTR01	35869	NA	NA	NA	NA	NA	NA	NA	NA	illumina MiSeq	Toho University	PRJDB9563	SAMD00217298	2119
560	GCA_013015065.1.fasta	GCA_013015065.1	2145760	52.5279621206472	47.4720378793528	23.5507232868541	23.9213145924987	26.715522705242	25.8124394154053	154	117417	220	13933.5064935065	1.98379743014104	196060	1138	454946	0.0171924295818384	16	ASM1301506v1	Neisseria gonorrhoeae	485	OK	NA	TUM15752	NA	NA	NA	NA	Annotation submitted by Toho University	2145760	NA	Contig	2020-05-04	BLTS01	30507	NA	NA	NA	NA	NA	NA	NA	NA	illumina MiSeq	Toho University	PRJDB9563	SAMD00217299	2115
561	GCA_013015085.1.fasta	GCA_013015085.1	2141005	52.5920303782569	47.4079696217431	23.2793477829337	24.1286218388093	26.6191811789323	25.9728491993246	153	85712	202	13993.4967320261	1.98477613274023	196252	1146	454092	0.0122895422549596	15	ASM1301508v1	Neisseria gonorrhoeae	485	OK	NA	TUM15753	NA	NA	NA	NA	Annotation submitted by Toho University	2141005	NA	Contig	2020-05-04	BLTT01	34155	NA	NA	NA	NA	NA	NA	NA	NA	illumina MiSeq	Toho University	PRJDB9563	SAMD00217300	2121
562	GCA_013015105.1.fasta	GCA_013015105.1	2068535	52.8308682231628	47.1691317768372	23.5954914951886	23.5736402816486	26.2123676901769	26.6185005329859	174	114157	214	11888.132183908	1.98283633684292	191957	1280	438547	-0.00768741564294379	14	ASM1301510v1	Neisseria gonorrhoeae	485	OK	NA	TUM15754	NA	NA	NA	NA	Annotation submitted by Toho University	2068535	NA	Contig	2020-05-04	BLTU01	23439	NA	NA	NA	NA	NA	NA	NA	NA	illumina MiSeq	Toho University	PRJDB9563	SAMD00217301	2000
563	GCA_013015125.1.fasta	GCA_013015125.1	2137809	52.6032961784706	47.3967038215294	23.9150457314007	23.4816580901287	26.0035391375001	26.5997570409705	144	80198	204	14845.8958333333	1.98229180425142	196006	1079	453301	-0.0113342308711512	16	ASM1301512v1	Neisseria gonorrhoeae	485	OK	NA	TUM15755	NA	NA	NA	NA	Annotation submitted by Toho University	2137809	NA	Contig	2020-05-04	BLTV01	33296	NA	NA	NA	NA	NA	NA	NA	NA	illumina MiSeq	Toho University	PRJDB9563	SAMD00217302	2106
564	GCA_013015145.1.fasta	GCA_013015145.1	2133429	52.6174060631969	47.3825939368031	23.6264717504074	23.7561221863957	26.3803013833598	26.237104679837	165	66177	217	12929.8727272727	1.98299068495588	195598	1239	452386	0.00272147021749489	19	ASM1301514v1	Neisseria gonorrhoeae	485	OK	NA	TUM15756	NA	NA	NA	NA	Annotation submitted by Toho University	2133429	NA	Contig	2020-05-04	BLTW01	27634	NA	NA	NA	NA	NA	NA	NA	NA	illumina MiSeq	Toho University	PRJDB9563	SAMD00217303	2101
565	GCA_013015165.1.fasta	GCA_013015165.1	2077122	52.7940583172293	47.2059416827707	23.6319291789312	23.5740125038394	26.4052857752217	26.3887725420076	184	66169	213	11288.7065217391	1.98078659649424	192584	1325	440400	0.00031278582742796	12	ASM1301516v1	Neisseria gonorrhoeae	485	OK	NA	TUM15757	NA	NA	NA	NA	Annotation submitted by Toho University	2077122	NA	Contig	2020-05-04	BLTX01	25008	NA	NA	NA	NA	NA	NA	NA	NA	illumina MiSeq	Toho University	PRJDB9563	SAMD00217304	2025
566	GCA_013015185.1.fasta	GCA_013015185.1	2132604	52.5519974641331	47.4480025358669	23.4506265579545	23.9973759779124	26.7089436201001	25.8430538440329	159	74203	207	13412.6037735849	1.98724346338798	195120	1198	452182	0.0164768194902233	13	ASM1301518v1	Neisseria gonorrhoeae	485	OK	NA	TUM15758	NA	NA	NA	NA	Annotation submitted by Toho University	2132604	NA	Contig	2020-05-04	BLTY01	26521	NA	NA	NA	NA	NA	NA	NA	NA	illumina MiSeq	Toho University	PRJDB9563	SAMD00217305	2102
567	GCA_013015205.1.fasta	GCA_013015205.1	2159549	52.4628521973801	47.5371478026199	23.6227564181225	23.9143913844974	26.4023645677871	26.060487629593	182	70642	210	11865.6538461538	1.98264559577637	196674	1342	457842	0.00651655264391261	14	ASM1301520v1	Neisseria gonorrhoeae	485	OK	NA	TUM15759	NA	NA	NA	NA	Annotation submitted by Toho University	2159549	NA	Contig	2020-05-04	BLTZ01	23913	NA	NA	NA	NA	NA	NA	NA	NA	illumina MiSeq	Toho University	PRJDB9563	SAMD00217306	2111
568	GCA_013015225.1.fasta	GCA_013015225.1	2148588	52.5159779352766	47.4840220647234	23.6162074813785	23.867814583345	26.5015442700043	26.0144336652723	156	106618	200	13773	1.98349900998577	196185	1163	455448	0.00927547432007034	14	ASM1301522v1	Neisseria gonorrhoeae	485	OK	NA	TUM15760	NA	NA	NA	NA	Annotation submitted by Toho University	2148588	NA	Contig	2020-05-04	BLUA01	28637	NA	NA	NA	NA	NA	NA	NA	NA	illumina MiSeq	Toho University	PRJDB9563	SAMD00217307	2113
569	GCA_013015245.1.fasta	GCA_013015245.1	2145563	52.5116717616775	47.4883282383225	23.5859772003898	23.9023510379327	26.3459520881	26.1657196735775	195	65132	213	11002.8871794872	1.97999945147481	195714	1415	454846	0.003432235319805	16	ASM1301524v1	Neisseria gonorrhoeae	485	OK	NA	TUM15761	NA	NA	NA	NA	Annotation submitted by Toho University	2145563	NA	Contig	2020-05-04	BLUB01	22915	NA	NA	NA	NA	NA	NA	NA	NA	illumina MiSeq	Toho University	PRJDB9563	SAMD00217308	2099
570	GCA_013015265.1.fasta	GCA_013015265.1	2084570	52.7164834953971	47.2835165046029	23.456252368594	23.8272641360089	26.446221522904	26.2702619724931	143	88985	218	14577.4125874126	1.9820257539582	192699	1073	442035	0.00333784688855887	13	ASM1301526v1	Neisseria gonorrhoeae	485	OK	NA	TUM15762	NA	NA	NA	NA	Annotation submitted by Toho University	2084570	NA	Contig	2020-05-04	BLUC01	32891	NA	NA	NA	NA	NA	NA	NA	NA	illumina MiSeq	Toho University	PRJDB9563	SAMD00217309	2057
571	GCA_013015385.1.fasta	GCA_013015385.1	2134901	52.6380848573306	47.3619151426694	23.5148140358733	23.8471011067961	26.5238997030776	26.1141851542531	170	92828	208	12558.2411764706	1.98231863036875	196011	1233	452708	0.007783614277286	14	ASM1301538v1	Neisseria gonorrhoeae	485	OK	NA	TUM15763	NA	NA	NA	NA	Annotation submitted by Toho University	2134901	NA	Contig	2020-05-04	BLUD01	29254	NA	NA	NA	NA	NA	NA	NA	NA	illumina MiSeq	Toho University	PRJDB9563	SAMD00217310	2099
572	GCA_013015415.1.fasta	GCA_013015415.1	2142232	52.4888994282599	47.5111005717401	23.6843628514559	23.8267377202843	26.2419756590323	26.2469237692276	153	127074	210	14001.5163398693	1.98465775061152	195555	1139	454246	-9.42696503307279e-05	12	ASM1301541v1	Neisseria gonorrhoeae	485	OK	NA	TUM15764	NA	NA	NA	NA	Annotation submitted by Toho University	2142232	NA	Contig	2020-05-04	BLUE01	33944	NA	NA	NA	NA	NA	NA	NA	NA	illumina MiSeq	Toho University	PRJDB9563	SAMD00217311	2108
573	GCA_013015645.1.fasta	GCA_013015645.1	2264599	52.6867229032601	47.3132770967399	23.5747255915948	23.7385515051451	26.2443372976849	26.4423856055752	882	41960	200	2567.57256235828	1.96613964996446	205888	5212	477165	-0.0037589794349881	127	ASM1301564v1	Neisseria gonorrhoeae	485	OK	NA	TUM15766	NA	NA	NA	NA	Annotation submitted by Toho University	2264599	NA	Contig	2020-05-04	BLUG01	10231	NA	NA	NA	NA	NA	NA	NA	NA	illumina MiSeq	Toho University	PRJDB9563	SAMD00217313	2025
574	GCA_013015805.1.fasta	GCA_013015805.1	2150759	52.5885977926862	47.4114022073138	23.8145231520593	23.5968790552544	26.2897888605836	26.2988089321026	191	83500	213	11260.5183246073	1.98104518062103	197005	1387	455953	-0.000171521430453393	14	ASM1301580v1	Neisseria gonorrhoeae	485	OK	NA	TUM15768	NA	NA	NA	NA	Annotation submitted by Toho University	2150759	NA	Contig	2020-05-04	BLUI01	23798	NA	NA	NA	NA	NA	NA	NA	NA	illumina MiSeq	Toho University	PRJDB9563	SAMD00217315	2092
575	GCA_013015935.1.fasta	GCA_013015935.1	2132289	52.6010310985049	47.3989689014951	23.4960176598951	23.9029512416	26.457436116774	26.1435949817309	167	74431	202	12768.1976047904	1.98167165414256	195485	1218	452027	0.00596644454469755	12	ASM1301593v1	Neisseria gonorrhoeae	485	OK	NA	TUM15769	NA	NA	NA	NA	Annotation submitted by Toho University	2132289	NA	Contig	2020-05-04	BLUJ01	28892	NA	NA	NA	NA	NA	NA	NA	NA	illumina MiSeq	Toho University	PRJDB9563	SAMD00217316	2094
576	GCA_013016125.1.fasta	GCA_013016125.1	2116524	52.6977251380093	47.3022748619907	23.4398948464558	23.8623800155349	26.2317838115703	26.465941326439	291	41638	205	7273.27835051546	1.98227174003842	194479	2085	448545	-0.0044434084062545	13	ASM1301612v1	Neisseria gonorrhoeae	485	OK	NA	TUM15771	NA	NA	NA	NA	Annotation submitted by Toho University	2116524	NA	Contig	2020-05-04	BLUL01	15342	NA	NA	NA	NA	NA	NA	NA	NA	illumina MiSeq	Toho University	PRJDB9563	SAMD00217318	1997
577	GCA_013016365.1.fasta	GCA_013016365.1	2125046	52.6896358949406	47.3103641050594	23.634829551925	23.6755345531344	26.2333615366444	26.4562743582962	191	65070	204	11125.8952879581	1.98321290000428	195450	1389	450525	-0.00423067682791228	18	ASM1301636v1	Neisseria gonorrhoeae	485	OK	NA	TUM15773	NA	NA	NA	NA	Annotation submitted by Toho University	2125046	NA	Contig	2020-05-04	BLUN01	23275	NA	NA	NA	NA	NA	NA	NA	NA	illumina MiSeq	Toho University	PRJDB9563	SAMD00217320	2079
578	GCA_013016445.1.fasta	GCA_013016445.1	2391931	52.9107654025137	47.0892345974863	23.4830352547795	23.6061993427068	26.5726728739249	26.3380925285888	600	74917	221	3986.55166666667	1.96864910687019	217553	3321	502704	0.00443350882474485	13	ASM1301644v1	Neisseria gonorrhoeae	485	OK	NA	TUM15774	NA	NA	NA	NA	Annotation submitted by Toho University	2391931	NA	Contig	2020-05-04	BLUO01	27580	NA	NA	NA	NA	NA	NA	NA	NA	illumina MiSeq	Toho University	PRJDB9563	SAMD00217321	2165
579	GCA_013016565.1.fasta	GCA_013016565.1	2080411	52.9359823611777	47.0640176388223	23.5062206458243	23.557796992998	26.4936591856128	26.4423231755648	352	64534	200	5910.25852272727	1.97547336065494	193649	2363	440972	0.000969775335380643	13	ASM1301656v1	Neisseria gonorrhoeae	485	OK	NA	TUM15775	NA	NA	NA	NA	Annotation submitted by Toho University	2080411	NA	Contig	2020-05-04	BLUP01	15802	NA	NA	NA	NA	NA	NA	NA	NA	illumina MiSeq	Toho University	PRJDB9563	SAMD00217322	1965
580	GCA_013016685.1.fasta	GCA_013016685.1	2133476	52.6064038217444	47.3935961782556	23.6394034898916	23.754192688364	26.2419638186696	26.3644400030748	211	166908	212	10111.2606635071	1.97925593452576	195490	1520	452082	-0.00232816112692624	14	ASM1301668v1	Neisseria gonorrhoeae	485	OK	NA	TUM15776	NA	NA	NA	NA	Annotation submitted by Toho University	2133476	NA	Contig	2020-05-04	BLUQ01	20909	NA	NA	NA	NA	NA	NA	NA	NA	illumina MiSeq	Toho University	PRJDB9563	SAMD00217323	2075
581	GCA_013016805.1.fasta	GCA_013016805.1	2131931	52.6301742410988	47.3698257589012	23.8188290333974	23.5509967255038	26.2135125386328	26.416661702466	183	98756	204	11649.8961748634	1.98411940657445	195621	1323	451958	-0.00385993713231009	14	ASM1301680v1	Neisseria gonorrhoeae	485	OK	NA	TUM15777	NA	NA	NA	NA	Annotation submitted by Toho University	2131931	NA	Contig	2020-05-04	BLUR01	23099	NA	NA	NA	NA	NA	NA	NA	NA	illumina MiSeq	Toho University	PRJDB9563	SAMD00217324	2082
582	GCA_013017045.1.fasta	GCA_013017045.1	2057603	52.972706591116	47.027293408884	23.6434336458491	23.3838597630349	26.3940128392114	26.5786937519045	329	48535	201	6254.11246200608	1.97869792671845	191864	2461	436132	-0.0034863408834021	127	ASM1301704v1	Neisseria gonorrhoeae	485	OK	NA	TUM15779	NA	NA	NA	NA	Annotation submitted by Toho University	2057603	NA	Contig	2020-05-04	BLUT01	12397	NA	NA	NA	NA	NA	NA	NA	NA	illumina MiSeq	Toho University	PRJDB9563	SAMD00217326	1912
583	GCA_013017145.1.fasta	GCA_013017145.1	2196274	52.4665410599952	47.5334589400047	23.6683127879308	23.8651461520739	26.2038343121122	26.262706747883	205	108033	200	10713.5317073171	1.97492472830239	199573	1431	465494	-0.00112209485476562	16	ASM1301714v1	Neisseria gonorrhoeae	485	OK	NA	TUM15780	NA	NA	NA	NA	Annotation submitted by Toho University	2196274	NA	Contig	2020-05-04	BLUU01	28234	NA	NA	NA	NA	NA	NA	NA	NA	illumina MiSeq	Toho University	PRJDB9563	SAMD00217327	2149
584	GCA_013017225.1.fasta	GCA_013017225.1	2128087	52.6255270578693	47.3744729421307	23.6604988423876	23.7139740997431	26.2417842879544	26.383742769915	197	106672	208	10802.4720812183	1.9828516762565	195150	1437	451244	-0.00269752133417027	16	ASM1301722v1	Neisseria gonorrhoeae	485	OK	NA	TUM15781	NA	NA	NA	NA	Annotation submitted by Toho University	2128087	NA	Contig	2020-05-04	BLUV01	21137	NA	NA	NA	NA	NA	NA	NA	NA	illumina MiSeq	Toho University	PRJDB9563	SAMD00217328	2080
585	GCA_013017345.1.fasta	GCA_013017345.1	2177506	52.4876624909415	47.5123375090585	23.7729769745755	23.739360534483	25.9897332085422	26.4979292823992	176	81475	223	12372.1931818182	1.98284083800854	198154	1299	461800	-0.0096822005351197	13	ASM1301734v1	Neisseria gonorrhoeae	485	OK	NA	TUM15782	NA	NA	NA	NA	Annotation submitted by Toho University	2177506	NA	Contig	2020-05-04	BLUW01	23534	NA	NA	NA	NA	NA	NA	NA	NA	illumina MiSeq	Toho University	PRJDB9563	SAMD00217329	2130
586	GCA_013017565.1.fasta	GCA_013017565.1	2130353	52.6393043781946	47.3606956218054	23.7525893596038	23.6081062622016	26.0169089348103	26.6223954433843	215	71972	223	9908.61860465116	1.98090209603137	195347	1568	451519	-0.0115025552811969	15	ASM1301756v1	Neisseria gonorrhoeae	485	OK	NA	TUM15784	NA	NA	NA	NA	Annotation submitted by Toho University	2130353	NA	Contig	2020-05-04	BLUY01	20387	NA	NA	NA	NA	NA	NA	NA	NA	illumina MiSeq	Toho University	PRJDB9563	SAMD00217331	2072
587	GCA_013017765.1.fasta	GCA_013017765.1	2135364	52.5743151987202	47.4256848012798	23.7763210394106	23.6493637618692	26.0253052875294	26.5490099111908	176	96099	203	12132.75	1.98307424732647	195545	1294	452754	-0.00996122577501692	12	ASM1301776v1	Neisseria gonorrhoeae	485	OK	NA	TUM15786	NA	NA	NA	NA	Annotation submitted by Toho University	2135364	NA	Contig	2020-05-04	BLVA01	21820	NA	NA	NA	NA	NA	NA	NA	NA	illumina MiSeq	Toho University	PRJDB9563	SAMD00217333	2093
588	GCA_013017865.1.fasta	GCA_013017865.1	2136642	52.5765664065389	47.4234335934611	23.6606787660263	23.7627548274348	25.9066329314878	26.669933475051	185	105913	215	11549.4162162162	1.98126425755691	195590	1350	453086	-0.014517884976762	12	ASM1301786v1	Neisseria gonorrhoeae	485	OK	NA	TUM15787	NA	NA	NA	NA	Annotation submitted by Toho University	2136642	NA	Contig	2020-05-04	BLVB01	26384	NA	NA	NA	NA	NA	NA	NA	NA	illumina MiSeq	Toho University	PRJDB9563	SAMD00217334	2097
589	GCA_013017925.1.fasta	GCA_013017925.1	2131919	52.6641959661694	47.3358040338306	23.5620584084105	23.7737456254201	26.3730470060073	26.2911489601622	211	64546	202	10103.8815165877	1.98226670190229	195922	1568	452072	0.00155509913979685	16	ASM1301792v1	Neisseria gonorrhoeae	485	OK	NA	TUM15788	NA	NA	NA	NA	Annotation submitted by Toho University	2131919	NA	Contig	2020-05-04	BLVC01	18746	NA	NA	NA	NA	NA	NA	NA	NA	illumina MiSeq	Toho University	PRJDB9563	SAMD00217335	2075
590	GCA_013018045.1.fasta	GCA_013018045.1	2126044	52.8067151949819	47.1932848050182	23.6717114039032	23.5215734011149	26.3200573459439	26.4866578490379	251	66532	200	8470.29482071713	1.98024385480138	196376	1792	451067	-0.00315491131154178	17	ASM1301804v1	Neisseria gonorrhoeae	485	OK	NA	TUM15789	NA	NA	NA	NA	Annotation submitted by Toho University	2126044	NA	Contig	2020-05-04	BLVD01	20622	NA	NA	NA	NA	NA	NA	NA	NA	illumina MiSeq	Toho University	PRJDB9563	SAMD00217336	2062
591	GCA_013018285.1.fasta	GCA_013018285.1	2127723	52.5834424875794	47.4165575124206	23.7323185395843	23.6842389728362	26.4738408148053	26.1096016727741	201	76501	208	10585.6865671642	1.97947790549158	194825	1473	450936	0.00692687897178298	15	ASM1301828v1	Neisseria gonorrhoeae	485	OK	NA	TUM15791	NA	NA	NA	NA	Annotation submitted by Toho University	2127723	NA	Contig	2020-05-04	BLVF01	21231	NA	NA	NA	NA	NA	NA	NA	NA	illumina MiSeq	Toho University	PRJDB9563	SAMD00217338	2073
592	GCA_013018415.1.fasta	GCA_013018415.1	2140210	52.5094266450488	47.4905733549512	23.6822087552156	23.8083645997355	26.3417141308563	26.1677125141925	168	85422	201	12739.3452380952	1.9838452686405	195635	1233	453840	0.00331372151213914	14	ASM1301841v1	Neisseria gonorrhoeae	485	OK	NA	TUM15793	NA	NA	NA	NA	Annotation submitted by Toho University	2140210	NA	Contig	2020-05-04	BLVH01	25258	NA	NA	NA	NA	NA	NA	NA	NA	illumina MiSeq	Toho University	PRJDB9563	SAMD00217340	2117
593	GCA_013018525.1.fasta	GCA_013018525.1	2147307	52.5189923937285	47.4810076062715	23.6234036400012	23.8576039662703	26.1705475742407	26.3484448194879	164	82556	206	13093.3353658537	1.98358434650169	196228	1203	455298	-0.00338729357017198	11	ASM1301852v1	Neisseria gonorrhoeae	485	OK	NA	TUM15794	NA	NA	NA	NA	Annotation submitted by Toho University	2147307	NA	Contig	2020-05-04	BLVI01	30455	NA	NA	NA	NA	NA	NA	NA	NA	illumina MiSeq	Toho University	PRJDB9563	SAMD00217341	2099
594	GCA_013018645.1.fasta	GCA_013018645.1	2133352	52.6100709118795	47.3899290881205	23.6748084704259	23.7151206176946	26.2603170972254	26.3497538146541	221	82013	211	9653.17647058824	1.98345193628266	195516	1611	452295	-0.00169999233756073	16	ASM1301864v1	Neisseria gonorrhoeae	485	OK	NA	TUM15795	NA	NA	NA	NA	Annotation submitted by Toho University	2133352	NA	Contig	2020-05-04	BLVJ01	18946	NA	NA	NA	NA	NA	NA	NA	NA	illumina MiSeq	Toho University	PRJDB9563	SAMD00217342	2073
595	GCA_013018745.1.fasta	GCA_013018745.1	2143968	52.5475660084479	47.4524339915521	23.6213413633039	23.8310926282482	26.2571083150495	26.2904576933984	206	69652	200	10407.6116504854	1.98135886783867	196043	1505	454571	-0.000634651248044027	21	ASM1301874v1	Neisseria gonorrhoeae	485	OK	NA	TUM15796	NA	NA	NA	NA	Annotation submitted by Toho University	2143968	NA	Contig	2020-05-04	BLVK01	20784	NA	NA	NA	NA	NA	NA	NA	NA	illumina MiSeq	Toho University	PRJDB9563	SAMD00217343	2094
596	GCA_013018885.1.fasta	GCA_013018885.1	2131881	52.565129104298	47.434870895702	23.8392293003221	23.5956415953799	26.1458777483359	26.4192513559622	211	108282	200	10103.7014218009	1.98343638409039	195137	1558	451982	-0.00520066462852009	14	ASM1301888v1	Neisseria gonorrhoeae	485	OK	NA	TUM15797	NA	NA	NA	NA	Annotation submitted by Toho University	2131881	NA	Contig	2020-05-04	BLVL01	19836	NA	NA	NA	NA	NA	NA	NA	NA	illumina MiSeq	Toho University	PRJDB9563	SAMD00217344	2075
597	GCA_013030055.1.fasta	GCA_013030055.1	2213671	52.4900041605098	47.5099958394902	23.7341050228331	23.775890816657	26.0923597047619	26.3976444557479	2	2209464	4207	1106835.5	1.99578655174473	201594	20	469887	-0.00581605499691907	13	ASM1303005v1	Neisseria gonorrhoeae	485	OK	NA	TUM19853	NA	NA	NA	NA	Annotation submitted by Toho University	2213671	2	Complete Genome	2020-05-01	NA	2209464	2209464	2	NA	NA	NA	NA	NA	NA	ONT MinION	Toho University	PRJDB9563	SAMD00217347	2278
598	GCA_013030075.1.fasta	GCA_013030075.1	2171755	52.598014048546	47.401985951454	23.5706145490629	23.8313714023912	26.5028053348559	26.0952087136901	2	2167602	4153	1085877.5	1.99589787274553	199466	18	461086	0.00774927777291427	11	ASM1303007v1	Neisseria gonorrhoeae	485	OK	NA	TUM19854	NA	NA	NA	NA	Annotation submitted by Toho University	2171755	2	Complete Genome	2020-05-01	NA	2167602	2167602	2	NA	NA	NA	NA	NA	NA	ONT MinION	Toho University	PRJDB9563	SAMD00217348	2235
599	GCA_013030095.1.fasta	GCA_013030095.1	2254766	52.5423037246437	47.4576962753563	23.8589725053509	23.5987237700054	26.0048714589452	26.5374322656985	2	2250559	4207	1127383	1.9957302205627	206013	19	478759	-0.0101358480500648	12	ASM1303009v1	Neisseria gonorrhoeae	485	OK	NA	TUM15748	NA	NA	NA	NA	Annotation submitted by Toho University	2254766	2	Complete Genome	2020-05-01	NA	2250559	2250559	2	NA	NA	NA	NA	NA	NA	ONT MinION	Toho University	PRJDB9563	SAMD00220608	2357
600	GCA_013030115.1.fasta	GCA_013030115.1	2213016	52.4915319184317	47.5084680815683	23.7397741362918	23.7686939452765	26.0980941845879	26.3934377338438	2	2208809	4207	1106508	1.99578546533025	201621	22	469750	-0.0056264989506269	15	ASM1303011v1	Neisseria gonorrhoeae	485	OK	NA	TUM15753	NA	NA	NA	NA	Annotation submitted by Toho University	2213016	2	Complete Genome	2020-05-01	NA	2208809	2208809	2	NA	NA	NA	NA	NA	NA	ONT MinION	Toho University	PRJDB9563	SAMD00220609	2289
601	GCA_013030135.1.fasta	GCA_013030135.1	2171348	52.6022544520731	47.3977455479269	23.5651309693333	23.8326145785936	26.5065295843872	26.0957248676859	2	2167195	4153	1085674	1.99589423759363	199484	19	460959	0.00780964087909243	12	ASM1303013v1	Neisseria gonorrhoeae	485	OK	NA	TUM16691	NA	NA	NA	NA	Annotation submitted by Toho University	2171348	2	Complete Genome	2020-05-01	NA	2167195	2167195	2	NA	NA	NA	NA	NA	NA	ONT MinION	Toho University	PRJDB9563	SAMD00220610	2232
602	GCA_013393965.1.fasta	GCA_013393965.1	2214431	49.9928875634418	45.209265946873	22.5465142061324	22.6627517407406	25.1096105500691	24.8832770133727	1	2214431	2214431	2214431	2.18004569642269	192986	14926	446978	0.00452731473870384	14926	ASM1339396v1	Neisseria gonorrhoeae	485	OK	NA	3648	NA	NA	NA	NA	NA	2214431	1	Chromosome	2020-07-08	NA	67302	2214431	1	NA	NA	NA	NA	NA	NA	Illumina MiSeq	University of Saskatchewan	PRJNA541586	SAMN11597889	NA
603	GCA_013393985.1.fasta	GCA_013393985.1	2203166	50.3046978756934	45.4590348616491	22.6676519154707	22.7913829461784	25.2272865503553	25.0774113253382	1	2203166	2203166	2203166	2.16652158030084	193252	7716	447310	0.00297934847730206	7716	ASM1339398v1	Neisseria gonorrhoeae	485	OK	NA	4020	NA	NA	NA	NA	NA	2203166	1	Chromosome	2020-07-08	NA	65356	2203166	1	NA	NA	NA	NA	NA	NA	Illumina MiSeq	University of Saskatchewan	PRJNA541586	SAMN11597883	NA
604	GCA_014700555.1.fasta	GCA_014700555.1	2215157	52.4125829455881	47.5874170544119	23.6882532479639	23.899163806448	26.2506901316701	26.1618928139179	1	2215157	2215157	2215157	1.9983120619537	201314	22	470120	0.00169419846841696	22	ASM1470055v1	Neisseria gonorrhoeae	485	OK	NA	BJ16148	NA	NA	NA	NA	NCBI Prokaryotic Genome Annotation Pipeline (PGAP)	2215157	1	Complete Genome	2020-09-22	NA	2215157	2215157	1	NA	NA	NA	NA	NA	NA	PacBio RSII	National Center for STD Control, China Center for Disease Control and Prevention	PRJNA614605	SAMN14433815	2317
605	GCA_014844795.1.fasta	GCA_014844795.1	2147987	52.3409126777769	47.184363778738	23.4454864019196	23.7388773768184	26.2078867330203	26.1330259447566	1	2147987	2147987	2147987	2.03203852345556	196234	3590	452439	0.00143025378109997	3590	ASM1484479v1	Neisseria gonorrhoeae	485	OK	NA	SW0274	NA	NA	NA	NA	NCBI Prokaryotic Genome Annotation Pipeline (PGAP)	2147987	1	Chromosome	2020-10-05	NA	535273	2147987	1	NA	NA	NA	NA	NA	NA	Oxford Nanopore MiniION	Indo-Africa dengue sequencing, vaccine development and capacity building	PRJNA660404	SAMN15960555	2243
606	GCA_014844815.1.fasta	GCA_014844815.1	2150148	52.5418250278585	47.3439502769112	23.5345194842402	23.809430792671	26.3100493547421	26.2317756731165	1	2150148	2150148	2150148	2.00856230096987	197434	619	454593	0.00148974044171744	619	ASM1484481v1	Neisseria gonorrhoeae	485	OK	NA	SW0259	NA	NA	NA	NA	NCBI Prokaryotic Genome Annotation Pipeline (PGAP)	2150148	1	Chromosome	2020-10-05	NA	1081101	2150148	1	NA	NA	NA	NA	NA	NA	Oxford Nanopore MiniION	Indo-Africa dengue sequencing, vaccine development and capacity building	PRJNA660404	SAMN15960554	2236
607	GCA_014844835.1.fasta	GCA_014844835.1	2148016	52.5006796969855	47.300997757931	23.498940417576	23.802057340355	26.2883516696337	26.2123280273517	1	2148016	2148016	2148016	2.01472731823046	196976	1345	453915	0.00144805062945432	1345	ASM1484483v1	Neisseria gonorrhoeae	485	OK	NA	SW0236	NA	NA	NA	NA	NCBI Prokaryotic Genome Annotation Pipeline (PGAP)	2148016	1	Chromosome	2020-10-05	NA	739574	2148016	1	NA	NA	NA	NA	NA	NA	Oxford Nanopore MiniION	Indo-Africa dengue sequencing, vaccine development and capacity building	PRJNA660404	SAMN15960553	2240
608	GCA_014844855.1.fasta	GCA_014844855.1	2152289	52.3707550426546	47.2261392405945	23.4767728683276	23.7493663722669	26.2242663508479	26.1464886918067	1	2152289	2152289	2152289	2.02787732744215	196787	2594	453725	0.00148513533894616	2594	ASM1484485v1	Neisseria gonorrhoeae	485	OK	NA	SW0223	NA	NA	NA	NA	NCBI Prokaryotic Genome Annotation Pipeline (PGAP)	2152289	1	Chromosome	2020-10-05	NA	338107	2152289	1	NA	NA	NA	NA	NA	NA	Oxford Nanopore MiniION	Indo-Africa dengue sequencing, vaccine development and capacity building	PRJNA660404	SAMN15960552	2238
609	GCA_014844875.1.fasta	GCA_014844875.1	2153514	52.6072270716606	47.3467551174499	23.5334434788908	23.8133116385591	26.3540891770381	26.2531378946225	1	2153514	2153514	2153514	2.00283337494574	197920	413	456000	0.00191896224216706	413	ASM1484487v1	Neisseria gonorrhoeae	485	OK	NA	SW0015	NA	NA	NA	NA	NCBI Prokaryotic Genome Annotation Pipeline (PGAP)	2153514	1	Chromosome	2020-10-05	NA	559515	2153514	1	NA	NA	NA	NA	NA	NA	Oxford Nanopore MiniION	Indo-Africa dengue sequencing, vaccine development and capacity building	PRJNA660404	SAMN15960551	2237
610	GCA_014844895.1.fasta	GCA_014844895.1	2151426	52.4017093778731	47.3005346221529	23.5098488165524	23.7906858056006	26.2383182131293	26.1633911647438	1	2151426	2151426	2151426	2.02142452354822	196663	1955	453707	0.00142985885909326	1955	ASM1484489v1	Neisseria gonorrhoeae	485	OK	NA	SW0032	NA	NA	NA	NA	NCBI Prokaryotic Genome Annotation Pipeline (PGAP)	2151426	1	Chromosome	2020-10-05	NA	557446	2151426	1	NA	NA	NA	NA	NA	NA	Oxford Nanopore MiniION	Indo-Africa dengue sequencing, vaccine development and capacity building	PRJNA660404	SAMN15960550	2243
611	GCA_014844915.1.fasta	GCA_014844915.1	2153173	52.5996285481938	47.3285239969106	23.5265350252859	23.8019889716247	26.3510177770202	26.2486107711735	1	2153173	2153173	2153173	2.00508248052364	197933	643	455880	0.00194691500060485	643	ASM1484491v1	Neisseria gonorrhoeae	485	OK	NA	SW0011	NA	NA	NA	NA	NCBI Prokaryotic Genome Annotation Pipeline (PGAP)	2153173	1	Chromosome	2020-10-05	NA	559585	2153173	1	NA	NA	NA	NA	NA	NA	Oxford Nanopore MiniION	Indo-Africa dengue sequencing, vaccine development and capacity building	PRJNA660404	SAMN15960549	2244
612	GCA_014844935.1.fasta	GCA_014844935.1	2147640	52.3923003855395	47.3626864837682	23.5375109422436	23.8251755415247	26.2297684900635	26.162531895476	1	2147640	2147640	2147640	2.01803672388428	195953	1926	452656	0.00128332968953015	1926	ASM1484493v1	Neisseria gonorrhoeae	485	OK	NA	SW0018	NA	NA	NA	NA	NCBI Prokaryotic Genome Annotation Pipeline (PGAP)	2147640	1	Chromosome	2020-10-05	NA	589559	2147640	1	NA	NA	NA	NA	NA	NA	Oxford Nanopore MiniION	Indo-Africa dengue sequencing, vaccine development and capacity building	PRJNA660404	SAMN15960548	2245
613	GCA_014844955.1.fasta	GCA_014844955.1	2152607	52.5880478879795	47.3483548088434	23.5283077682085	23.8200470406349	26.3404327868487	26.2476151011309	1	2152607	2152607	2152607	2.00440178097322	197720	1095	455630	0.001764995839274	1095	ASM1484495v1	Neisseria gonorrhoeae	485	OK	NA	SW0005	NA	NA	NA	NA	NCBI Prokaryotic Genome Annotation Pipeline (PGAP)	2152607	1	Chromosome	2020-10-05	NA	561319	2152607	1	NA	NA	NA	NA	NA	NA	Oxford Nanopore MiniION	Indo-Africa dengue sequencing, vaccine development and capacity building	PRJNA660404	SAMN15960547	2248
614	GCA_014844975.1.fasta	GCA_014844975.1	2153658	52.5952588572559	47.3794353606747	23.5450103962653	23.8344249644094	26.3441549215335	26.2511039357224	1	2153658	2153658	2153658	2.00090477951796	197819	368	456030	0.00176918961581035	368	ASM1484497v1	Neisseria gonorrhoeae	485	OK	NA	SW0002	NA	NA	NA	NA	NCBI Prokaryotic Genome Annotation Pipeline (PGAP)	2153658	1	Chromosome	2020-10-05	NA	1095067	2153658	1	NA	NA	NA	NA	NA	NA	Oxford Nanopore MiniION	Indo-Africa dengue sequencing, vaccine development and capacity building	PRJNA660404	SAMN15960546	2248
615	GCA_015509285.1.fasta	GCA_015509285.1	2171894	52.598699568211	47.401300431789	23.5667578620319	23.8345425697571	26.5036875648627	26.0950120033482	2	2167741	4153	1085947	1.99589702402977	199491	19	461100	0.00776968945752241	12	ASM1550928v1	Neisseria gonorrhoeae	485	OK	NA	TUM 19855	NA	NA	NA	NA	Annotation submitted by Toho University	2171894	2	Complete Genome	2020-11-11	NA	2167741	2167741	2	NA	NA	NA	NA	NA	NA	ONT MinION	Toho University	PRJDB9563	SAMD00257605	2231
616	GCA_015707875.1.fasta	GCA_015707875.1	2139461	52.4330193445919	47.5599228029864	23.8643284453421	23.6955943576443	26.1437810738312	26.2892382707607	129	207423	200	16584.9689922481	1.97906555053079	194854	1046	453243	-0.00277415259978739	92	ASM1570787v1	Neisseria gonorrhoeae	485	OK	NA	ind_15	NA	NA	NA	NA	NA	2139461	NA	Scaffold	2020-12-01	JACBLE01	52734	52734	129	NA	NA	NA	NA	NA	NA	Illumina NextSeq	Washington University School of Medicine	PRJNA643774	SAMN15425250	NA
617	GCA_015707885.1.fasta	GCA_015707885.1	2142840	52.437699501596	47.5594071419238	23.5083347333445	24.0510724085793	26.6746467305072	25.7630527710888	137	208236	200	15641.1678832117	1.97917641333139	195266	980	454109	0.0173843240279944	16	ASM1570788v1	Neisseria gonorrhoeae	485	OK	NA	ind_17	NA	NA	NA	NA	NA	2142840	NA	Scaffold	2020-12-01	JACBLC01	52667	52667	137	NA	NA	NA	NA	NA	NA	Illumina NextSeq	Washington University School of Medicine	PRJNA643774	SAMN15425252	NA
618	GCA_015707895.1.fasta	GCA_015707895.1	2144933	52.394317211773	47.5961720016429	23.7173375578631	23.8788344437798	26.0550329544093	26.3392842573637	134	207797	200	16006.9626865672	1.98175975299249	195153	1094	454565	-0.0054252315533674	94	ASM1570789v1	Neisseria gonorrhoeae	485	OK	NA	ind_18	NA	NA	NA	NA	NA	2144933	NA	Scaffold	2020-12-01	JACBLB01	63698	63698	134	NA	NA	NA	NA	NA	NA	Illumina NextSeq	Washington University School of Medicine	PRJNA643774	SAMN15425253	NA
619	GCA_015711315.1.fasta	GCA_015711315.1	2120287	52.5945308347408	47.3990549392606	23.6816053675752	23.7174495716853	26.1965007567372	26.3980300780036	124	207337	201	17099.0887096774	1.98286423097728	194781	1006	449488	-0.00383175433011554	96	ASM1571131v1	Neisseria gonorrhoeae	485	OK	NA	ind_16	NA	NA	NA	NA	NA	2120287	NA	Scaffold	2020-12-01	JACBLD01	66741	70234	124	NA	NA	NA	NA	NA	NA	Illumina NextSeq	Washington University School of Medicine	PRJNA643774	SAMN15425251	NA
620	GCA_015862785.1.fasta	GCA_015862785.1	2103486	52.54981492627	47.45018507373	23.9173448266354	23.5328402470946	26.2356393149277	26.3141756113423	139	172414	200	15132.9928057554	1.98158638151309	192797	1069	445428	-0.00149451137981766	29	ASM1586278v1	Neisseria gonorrhoeae	485	OK	NA	15652	NA	NA	NA	NA	NCBI Prokaryotic Genome Annotation Pipeline (PGAP)	2103486	NA	Contig	2020-12-08	JADWTF01	48332	NA	NA	NA	NA	NA	NA	NA	NA	Illumina NextSeq	University of KwaZulu-Natal	PRJNA681740	SAMN16967564	2187
621	GCA_015862795.1.fasta	GCA_015862795.1	2164406	52.3397181489979	47.6602818510021	23.8370250313481	23.823256819654	26.2171699764277	26.1225481725702	142	98923	200	15242.2957746479	1.98139798046577	195964	1104	458503	0.00180783938476969	52	ASM1586279v1	Neisseria gonorrhoeae	485	OK	NA	15655	NA	NA	NA	NA	NCBI Prokaryotic Genome Annotation Pipeline (PGAP)	2164406	NA	Contig	2020-12-08	JADWTN01	41076	NA	NA	NA	NA	NA	NA	NA	NA	Illumina NextSeq	University of KwaZulu-Natal	PRJNA681740	SAMN16967587	2279
622	GCA_015862835.1.fasta	GCA_015862835.1	2166389	52.3221360522048	47.6778639477952	23.7939262062354	23.8839377415598	26.3903666423712	25.9317694098336	133	207136	200	16288.6390977444	1.98270183970163	195968	986	458873	0.00876487978396135	25	ASM1586283v1	Neisseria gonorrhoeae	485	OK	NA	15654	NA	NA	NA	NA	NCBI Prokaryotic Genome Annotation Pipeline (PGAP)	2166389	NA	Contig	2020-12-08	JADWTR01	46380	NA	NA	NA	NA	NA	NA	NA	NA	Illumina NextSeq	University of KwaZulu-Natal	PRJNA681740	SAMN16967583	2259
623	GCA_015862855.1.fasta	GCA_015862855.1	2119856	52.4350710614306	47.5649289385694	23.7316119585481	23.8333169800213	26.1406906884241	26.2943803730065	140	149331	204	15141.8285714286	1.98134620227627	193257	1025	448830	-0.00293104751211832	14	ASM1586285v1	Neisseria gonorrhoeae	485	OK	NA	15657	NA	NA	NA	NA	NCBI Prokaryotic Genome Annotation Pipeline (PGAP)	2119856	NA	Contig	2020-12-08	JADWTW01	40327	NA	NA	NA	NA	NA	NA	NA	NA	Illumina NextSeq	University of KwaZulu-Natal	PRJNA681740	SAMN16967593	2213
624	GCA_015862885.1.fasta	GCA_015862885.1	2111095	52.4815320959028	47.5184679040972	23.7111546377591	23.8073132663381	26.6680087821723	25.8135233137306	146	172835	202	14459.5547945205	1.97843458000085	192874	1084	447014	0.0162816410710015	40	ASM1586288v1	Neisseria gonorrhoeae	485	OK	NA	15653	NA	NA	NA	NA	NCBI Prokaryotic Genome Annotation Pipeline (PGAP)	2111095	NA	Contig	2020-12-08	JADWVH01	41065	NA	NA	NA	NA	NA	NA	NA	NA	Illumina NextSeq	University of KwaZulu-Natal	PRJNA681740	SAMN16967566	2207
625	GCA_015862945.1.fasta	GCA_015862945.1	2122934	52.4349320327434	47.5650679672566	23.6374753054028	23.9275926618538	26.486080113654	25.9488519190893	143	162211	201	14845.6923076923	1.9801839342539	193491	1061	449676	0.0102456163045889	18	ASM1586294v1	Neisseria gonorrhoeae	485	OK	NA	15655	NA	NA	NA	NA	NCBI Prokaryotic Genome Annotation Pipeline (PGAP)	2122934	NA	Contig	2020-12-08	JADWVL01	43633	NA	NA	NA	NA	NA	NA	NA	NA	Illumina NextSeq	University of KwaZulu-Natal	PRJNA681740	SAMN16967585	2226
626	GCA_016747915.1.fasta	GCA_016747915.1	2102229	52.6340374906825	47.3564487979188	23.4482066416171	23.9082421563017	26.9254205892888	25.7086169013937	119	205412	204	17665.7899159664	1.98173088395045	193819	1017	445785	0.0231181901656411	100	ASM1674791v1	Neisseria gonorrhoeae	485	OK	NA	114	NA	NA	NA	NA	NA	2102229	NA	Scaffold	2021-01-25	JAEEFT01	67041	76838	119	NA	NA	NA	NA	NA	NA	Illumina MiSeq	Rochester Institute of Technology	PRJNA683578	SAMN17026538	NA
627	GCA_016747935.1.fasta	GCA_016747935.1	2103909	52.6406322706923	47.3498616147371	23.6797789257995	23.6700826889376	26.7554822950993	25.8851499755931	129	205475	204	16309.3720930233	1.97953184372326	193925	1090	446174	0.0165334700964595	100	ASM1674793v1	Neisseria gonorrhoeae	485	OK	NA	111	NA	NA	NA	NA	NA	2103909	NA	Scaffold	2021-01-25	JAEEFU01	60652	67041	129	NA	NA	NA	NA	NA	NA	Illumina MiSeq	Rochester Institute of Technology	PRJNA683578	SAMN17026537	NA
628	GCA_016747955.1.fasta	GCA_016747955.1	2214213	52.336744477609	47.6316415810042	24.0466477253995	23.5849938556047	25.8754239090819	26.4613205685271	138	207930	209	16045.0217391304	1.98134850967544	200600	1610	469541	-0.0111947478830251	100	ASM1674795v1	Neisseria gonorrhoeae	485	OK	NA	151	NA	NA	NA	NA	NA	2214213	NA	Scaffold	2021-01-25	JAEEFS01	60816	72221	138	NA	NA	NA	NA	NA	NA	Illumina MiSeq	Rochester Institute of Technology	PRJNA683578	SAMN17026539	NA
629	GCA_016775785.1.fasta	GCA_016775785.1	2222653	52.4909646265072	47.5090353734928	23.5943712311368	23.914664142356	26.2386436389306	26.2523209875766	4	2171354	4207	555663.25	1.98680520224861	202658	54	471914	-0.000260565770571872	27	ASM1677578v1	Neisseria gonorrhoeae	485	OK	NA	20181204	NA	NA	NA	NA	NCBI Prokaryotic Genome Annotation Pipeline (PGAP)	2222653	4	Complete Genome	2021-02-01	NA	2171354	2171354	4	NA	NA	NA	NA	NA	NA	Illumina NextSeq; Oxford Nanopore GridION	Queensland Health Forensic and Scientific Services	PRJNA693638	SAMN17393045	2336
630	GCA_016802315.1.fasta	GCA_016802315.1	2257926	52.3423265421453	47.6576734578547	23.712424587874	23.9452488699807	26.174507047618	26.1678194945273	3	2214660	4207	752642	1.99581022769907	203995	34	479286	0.000127765682814498	17	ASM1680231v1	Neisseria gonorrhoeae	485	OK	NA	SRRSH240	NA	NA	NA	NA	NA	2257926	3	Complete Genome	2021-02-02	NA	2214660	2214660	3	NA	NA	NA	NA	NA	NA	NA	Zhejiang University	PRJNA606927	SAMN14117309	NA
631	GCA_016802335.1.fasta	GCA_016802335.1	2263203	52.3350313692585	47.6649686307415	23.6982718739768	23.9666967567646	26.1692830912649	26.1657482779936	3	2219936	4207	754401	1.99581261000887	204467	36	480423	6.75420111309256e-05	18	ASM1680233v1	Neisseria gonorrhoeae	485	OK	NA	SRRSH229	NA	NA	NA	NA	NA	2263203	3	Complete Genome	2021-02-02	NA	2219936	2219936	3	NA	NA	NA	NA	NA	NA	NA	Zhejiang University	PRJNA606927	SAMN14116992	NA
632	GCA_016802355.1.fasta	GCA_016802355.1	2260603	52.3464756969711	47.6535243030289	23.7336232854685	23.9199010175604	26.2554725442725	26.0910031526986	3	2217337	4207	753534.333333333	1.99580816940428	204347	30	479874	0.00314193819897134	13	ASM1680235v1	Neisseria gonorrhoeae	485	OK	NA	SRRSH214	NA	NA	NA	NA	NA	2260603	3	Complete Genome	2021-02-02	NA	2217337	2217337	3	NA	NA	NA	NA	NA	NA	NA	Zhejiang University	PRJNA606927	SAMN14116991	NA
633	GCA_016802385.1.fasta	GCA_016802385.1	2257932	52.3423203178838	47.6576796821162	23.7014666517858	23.9562130303304	26.170584410868	26.1717359070158	3	2214666	4207	752644	1.99581023120286	203994	34	479280	-2.19993332509687e-05	17	ASM1680238v1	Neisseria gonorrhoeae	485	OK	NA	SRRSH207	NA	NA	NA	NA	NA	2257932	3	Complete Genome	2021-02-02	NA	2214666	2214666	3	NA	NA	NA	NA	NA	NA	NA	Zhejiang University	PRJNA606927	SAMN14116990	NA
634	GCA_016802405.1.fasta	GCA_016802405.1	2260643	52.3470092358678	47.6529907641322	23.7071488067775	23.9458419573546	26.1797638990323	26.1672453368356	3	2217377	4207	753547.666666667	1.99580787238785	204342	37	479911	0.00023914570057439	20	ASM1680240v1	Neisseria gonorrhoeae	485	OK	NA	SRRSH205	NA	NA	NA	NA	NA	2260643	3	Complete Genome	2021-02-02	NA	2217377	2217377	3	NA	NA	NA	NA	NA	NA	NA	Zhejiang University	PRJNA606927	SAMN14116989	NA
635	GCA_016802425.1.fasta	GCA_016802425.1	2260630	52.3466909666774	47.6533090333226	23.70701972459	23.9462893087325	26.1799586840836	26.1667322825938	3	2217364	4207	753543.333333333	1.99580800403926	204361	32	479892	0.000252669294765395	15	ASM1680242v1	Neisseria gonorrhoeae	485	OK	NA	SRRSH204	NA	NA	NA	NA	NA	2260630	3	Complete Genome	2021-02-02	NA	2217364	2217364	3	NA	NA	NA	NA	NA	NA	Illumina MiniSeq	Zhejiang University	PRJNA606927	SAMN14116988	NA
636	GCA_016802445.1.fasta	GCA_016802445.1	2260653	52.3468661488517	47.6531338511483	23.743582053504	23.9095517976443	26.259580749456	26.0872853993957	3	2217387	4207	753551	1.99580794948098	204342	33	479898	0.00329141671194648	16	ASM1680244v1	Neisseria gonorrhoeae	485	OK	NA	SRRSH203	NA	NA	NA	NA	NA	2260653	3	Complete Genome	2021-02-02	NA	2217387	2217387	3	NA	NA	NA	NA	NA	NA	NA	Zhejiang University	PRJNA606927	SAMN14116987	NA
637	GCA_018642115.1.fasta	GCA_018642115.1	2223126	52.3668474031611	47.6331525968389	23.6595676538352	23.9735849430037	26.602000966207	25.7648464369541	142	197421	200	15655.8169014085	1.97784490994807	201393	1017	471631	0.0159863457658217	16	ASM1864211v1	Neisseria gonorrhoeae	485	OK	NA	NS3482	NA	NA	NA	NA	NA	2223126	NA	Contig	2021-06-02	VCCR01	67432	NA	NA	NA	NA	NA	NA	NA	NA	Illumina MiSeq	University of Saskatchewan	PRJNA541586	SAMN11597898	NA
638	GCA_018642125.1.fasta	GCA_018642125.1	2222879	52.3930002487765	47.6069997512235	24.1437793060261	23.4632204451974	25.5798448768466	26.8131553719298	146	177241	202	15225.198630137	1.97898597942021	201596	1023	471643	-0.0235396043217048	17	ASM1864212v1	Neisseria gonorrhoeae	485	OK	NA	NS3511	NA	NA	NA	NA	NA	2222879	NA	Contig	2021-06-02	VCCQ01	77681	NA	NA	NA	NA	NA	NA	NA	NA	Illumina MiSeq	University of Saskatchewan	PRJNA541586	SAMN11597899	NA
639	GCA_018642205.1.fasta	GCA_018642205.1	2217190	52.392126971527	47.607873028473	23.5328050370063	24.0750679914667	26.7048381058908	25.6872888656362	128	211428	202	17321.796875	1.97889410256829	201117	933	470337	0.0194217967292595	16	ASM1864220v1	Neisseria gonorrhoeae	485	OK	NA	NS2802	NA	NA	NA	NA	NA	2217190	NA	Contig	2021-06-02	VCCS01	73553	NA	NA	NA	NA	NA	NA	NA	NA	Illumina MiSeq	University of Saskatchewan	PRJNA541586	SAMN11597897	NA
640	GCA_018642245.1.fasta	GCA_018642245.1	2147206	52.5701306721386	47.4298693278614	23.4997480446683	23.9301212831931	26.8972329622775	25.6728977098611	155	229180	202	13852.9419354839	1.97755867989267	196955	1071	455682	0.0232895607593625	17	ASM1864224v1	Neisseria gonorrhoeae	485	OK	NA	5855	NA	NA	NA	NA	NA	2147206	NA	Contig	2021-06-02	VCCW01	63706	NA	NA	NA	NA	NA	NA	NA	NA	Illumina MiSeq	University of Saskatchewan	PRJNA541586	SAMN11597893	NA
641	GCA_018642255.1.fasta	GCA_018642255.1	2196127	52.437768853987	47.562231146013	23.7956639119687	23.7665672340443	26.3803960335627	26.0573728204243	160	156373	205	13725.79375	1.97785335167327	199505	1119	465997	0.00616012504341778	17	ASM1864225v1	Neisseria gonorrhoeae	485	OK	NA	NS1286	NA	NA	NA	NA	NA	2196127	NA	Contig	2021-06-02	VCCV01	72382	NA	NA	NA	NA	NA	NA	NA	NA	Illumina MiSeq	University of Saskatchewan	PRJNA541586	SAMN11597894	NA
642	GCA_018642285.1.fasta	GCA_018642285.1	2202765	52.4308312507235	47.5691687492765	23.7218677434951	23.8473010057814	26.540234659621	25.8905965911025	161	210088	200	13681.7701863354	1.975211171182	200057	1133	467350	0.0123903827771082	17	ASM1864228v1	Neisseria gonorrhoeae	485	OK	NA	NS1919	NA	NA	NA	NA	NA	2202765	NA	Contig	2021-06-02	VCCU01	80241	NA	NA	NA	NA	NA	NA	NA	NA	Illumina MiSeq	University of Saskatchewan	PRJNA541586	SAMN11597895	NA
643	GCA_018642305.1.fasta	GCA_018642305.1	2147340	52.5652667951978	47.4347332048022	23.9860944237987	23.4486387810035	25.8837445397562	26.6815222554416	140	192773	201	15338.1428571429	1.97882134259942	196930	992	455648	-0.0151768984412028	15	ASM1864230v1	Neisseria gonorrhoeae	485	OK	NA	5840	NA	NA	NA	NA	NA	2147340	NA	Contig	2021-06-02	VCCX01	60715	NA	NA	NA	NA	NA	NA	NA	NA	Illumina MiSeq	University of Saskatchewan	PRJNA541586	SAMN11597892	NA
644	GCA_018642315.1.fasta	GCA_018642315.1	2145055	52.567509923988	47.432490076012	23.6377155830503	23.7947744929617	26.7798727771549	25.7876371468331	138	205197	202	15543.8768115942	1.97777848029101	196706	978	455199	0.0188754542826282	15	ASM1864231v1	Neisseria gonorrhoeae	485	OK	NA	5837	NA	NA	NA	NA	NA	2145055	NA	Contig	2021-06-02	VCCY01	61147	NA	NA	NA	NA	NA	NA	NA	NA	Illumina MiSeq	University of Saskatchewan	PRJNA541586	SAMN11597891	NA
645	GCA_018642385.1.fasta	GCA_018642385.1	2196858	52.4233245844747	47.5766754155253	24.0015513064568	23.5751241090685	25.5274578511674	26.8958667333073	166	140282	200	13234.0843373494	1.97990121164089	199489	1178	466151	-0.0261030541841124	17	ASM1864238v1	Neisseria gonorrhoeae	485	OK	NA	3644	NA	NA	NA	NA	NA	2196858	NA	Contig	2021-06-02	VCDA01	57323	NA	NA	NA	NA	NA	NA	NA	NA	Illumina MiSeq	University of Saskatchewan	PRJNA541586	SAMN11597888	NA
646	GCA_018642465.1.fasta	GCA_018642465.1	2145942	52.5865097938341	47.4134902061659	23.7001745620338	23.713315644132	26.326433799236	26.2600759945982	140	205368	202	15328.1571428571	1.97709548306628	196915	994	455435	0.00126187885254098	16	ASM1864246v1	Neisseria gonorrhoeae	485	OK	NA	4743	NA	NA	NA	NA	NA	2145942	NA	Contig	2021-06-02	VCCZ01	57864	NA	NA	NA	NA	NA	NA	NA	NA	Illumina MiSeq	University of Saskatchewan	PRJNA541586	SAMN11597890	NA
647	GCA_018642485.1.fasta	GCA_018642485.1	2199723	52.3699574901022	47.6300425098978	23.9234212671323	23.7066212427656	26.0572353882739	26.3127221018283	133	208130	202	16539.2706766917	1.98079272415756	199402	941	466544	-0.00487849763106408	21	ASM1864248v1	Neisseria gonorrhoeae	485	OK	NA	6595	NA	NA	NA	NA	NA	2199723	NA	Contig	2021-06-02	VCDB01	61116	NA	NA	NA	NA	NA	NA	NA	NA	Illumina MiSeq	University of Saskatchewan	PRJNA541586	SAMN11597887	NA
648	GCA_018642505.1.fasta	GCA_018642505.1	2201522	52.3800352665111	47.6199647334889	24.0933772181246	23.5265875153644	25.5830284684868	26.7970067980243	177	201074	200	12437.9774011299	1.9796455616635	199622	1231	466939	-0.0231763557118799	14	ASM1864250v1	Neisseria gonorrhoeae	485	OK	NA	6525	NA	NA	NA	NA	NA	2201522	NA	Contig	2021-06-02	VCDC01	52811	NA	NA	NA	NA	NA	NA	NA	NA	Illumina MiSeq	University of Saskatchewan	PRJNA541586	SAMN11597886	NA
649	GCA_018642515.1.fasta	GCA_018642515.1	2285258	52.242635186049	47.757364813951	24.0420994040935	23.7152654098574	25.7699568276317	26.4726783584173	281	92689	203	8132.59074733096	1.97646820971667	205708	1853	484206	-0.0134511118798472	14	ASM1864251v1	Neisseria gonorrhoeae	485	OK	NA	5707	NA	NA	NA	NA	NA	2285258	NA	Contig	2021-06-02	VCDD01	40621	NA	NA	NA	NA	NA	NA	NA	NA	Illumina MiSeq	University of Saskatchewan	PRJNA541586	SAMN11597885	NA
650	GCA_018642565.1.fasta	GCA_018642565.1	2207685	52.3630409229578	47.6369590770422	23.7153851206128	23.9215739564295	26.415906254742	25.9471346682158	146	208500	200	15121.1301369863	1.97867239486448	199973	1041	468243	0.00895233695873147	17	ASM1864256v1	Neisseria gonorrhoeae	485	OK	NA	5283	NA	NA	NA	NA	NA	2207685	NA	Contig	2021-06-02	VCDE01	60236	NA	NA	NA	NA	NA	NA	NA	NA	Illumina MiSeq	University of Saskatchewan	PRJNA541586	SAMN11597884	NA
651	GCA_018642585.1.fasta	GCA_018642585.1	2202220	52.3752395310187	47.6247604689813	24.1044037380462	23.5203567309351	26.2895169419949	26.0857225890238	135	208039	202	16312.7407407407	1.97919438915718	199630	958	467104	0.00389104383666629	14	ASM1864258v1	Neisseria gonorrhoeae	485	OK	NA	3928	NA	NA	NA	NA	NA	2202220	NA	Contig	2021-06-02	VCDF01	79234	NA	NA	NA	NA	NA	NA	NA	NA	Illumina MiSeq	University of Saskatchewan	PRJNA541586	SAMN11597882	NA
652	GCA_018642655.1.fasta	GCA_018642655.1	2196895	52.3664080440804	47.6335919559196	23.6790561223909	23.9545358335287	26.2176845047214	26.148723539359	122	207972	202	18007.3360655738	1.98284088075971	199067	897	465956	0.00131689317519034	20	ASM1864265v1	Neisseria gonorrhoeae	485	OK	NA	3735	NA	NA	NA	NA	NA	2196895	NA	Contig	2021-06-02	VCDG01	67181	NA	NA	NA	NA	NA	NA	NA	NA	Illumina MiSeq	University of Saskatchewan	PRJNA541586	SAMN11597881	NA
653	GCA_018642705.1.fasta	GCA_018642705.1	2191411	52.4205637372451	47.5794362627549	23.4504161930373	24.1290200697176	26.7768574676316	25.6437062696135	134	208373	202	16353.8134328358	1.97948595625172	199028	947	464890	0.0216165397170838	14	ASM1864270v1	Neisseria gonorrhoeae	485	OK	NA	3523	NA	NA	NA	NA	NA	2191411	NA	Contig	2021-06-02	VCDH01	58145	NA	NA	NA	NA	NA	NA	NA	NA	Illumina MiSeq	University of Saskatchewan	PRJNA541586	SAMN11597880	NA
654	GCA_018677775.1.fasta	GCA_018677775.1	2138323	52.4579308177483	47.5420691822517	23.9807550122222	23.5613141700295	26.3827307661191	26.0752000516292	80	207872	1642	26729.0375	1.98928564229369	194641	671	453226	0.00586242556074597	15	ASM1867777v1	Neisseria gonorrhoeae	485	OK	NA	ALERTA_NG314	NA	NA	NA	NA	NCBI Prokaryotic Genome Annotation Pipeline (PGAP)	2138323	NA	Contig	2021-06-02	JADPXL01	42004	NA	NA	NA	NA	NA	NA	NA	NA	Illumina	UNIFESP - CRT DST/Aids SP	PRJNA674332	SAMN16635769	2211
655	GCA_018677785.1.fasta	GCA_018677785.1	2101722	52.4714971818347	47.5285028181653	23.5330362436136	23.9954665745517	26.6704635532197	25.801033628615	85	204836	485	24726.1411764706	1.98911023327905	191895	724	445279	0.0165695657890561	22	ASM1867778v1	Neisseria gonorrhoeae	485	OK	NA	ALERTA_NG326	NA	NA	NA	NA	NCBI Prokaryotic Genome Annotation Pipeline (PGAP)	2101722	NA	Contig	2021-06-02	JADPXK01	48805	NA	NA	NA	NA	NA	NA	NA	NA	Illumina	UNIFESP - CRT DST/Aids SP	PRJNA674332	SAMN16635771	2181
656	GCA_018677805.1.fasta	GCA_018677805.1	2102811	52.5478989790333	47.4521010209667	23.8217319578412	23.6303690631255	25.9906858010539	26.5572131779794	88	151875	2128	23895.5795454545	1.9898195441165	192067	750	445502	-0.0107811613391338	24	ASM1867780v1	Neisseria gonorrhoeae	485	OK	NA	ALERTA_NG297	NA	NA	NA	NA	NCBI Prokaryotic Genome Annotation Pipeline (PGAP)	2102811	NA	Contig	2021-06-02	JADPXM01	46079	NA	NA	NA	NA	NA	NA	NA	NA	Illumina	UNIFESP - CRT DST/Aids SP	PRJNA674332	SAMN16635768	2164
657	GCA_018677855.1.fasta	GCA_018677855.1	2149734	52.3941101550238	47.6058898449762	24.0347875597632	23.571102285213	25.5036204479252	26.8904897070986	85	207776	473	25290.9882352941	1.98905604110491	195168	696	455383	-0.0264699458597539	15	ASM1867785v1	Neisseria gonorrhoeae	485	OK	NA	ALERTA_NG266	NA	NA	NA	NA	NCBI Prokaryotic Genome Annotation Pipeline (PGAP)	2149734	NA	Contig	2021-06-02	JADPXO01	46629	NA	NA	NA	NA	NA	NA	NA	NA	Illumina	UNIFESP - CRT DST/Aids SP	PRJNA674332	SAMN16635766	2237
658	GCA_018677885.1.fasta	GCA_018677885.1	2095030	52.451993527539	47.548006472461	23.560855930464	23.987150541997	26.5171859114189	25.9348076161201	90	207702	351	23278.1111111111	1.98402500972892	191215	724	443701	0.0111030726600145	18	ASM1867788v1	Neisseria gonorrhoeae	485	OK	NA	ALERTA_NG222	NA	NA	NA	NA	NCBI Prokaryotic Genome Annotation Pipeline (PGAP)	2095030	NA	Contig	2021-06-02	JADPXR01	49972	NA	NA	NA	NA	NA	NA	NA	NA	Illumina	UNIFESP - CRT DST/Aids SP	PRJNA674332	SAMN16635763	2167
659	GCA_018677895.1.fasta	GCA_018677895.1	2036577	52.678489445771	47.321510554229	23.5534428602503	23.7680676939787	26.6752496959359	26.0032397498351	86	197656	677	23681.1279069767	1.98970951402984	188296	707	431401	0.0127568188300564	14	ASM1867789v1	Neisseria gonorrhoeae	485	OK	NA	ALERTA_NG251	NA	NA	NA	NA	NCBI Prokaryotic Genome Annotation Pipeline (PGAP)	2036577	NA	Contig	2021-06-02	JADPXP01	40856	NA	NA	NA	NA	NA	NA	NA	NA	Illumina	UNIFESP - CRT DST/Aids SP	PRJNA674332	SAMN16635765	2100
660	GCA_018677955.1.fasta	GCA_018677955.1	2051040	52.7625984866214	47.2374015133786	23.7920274592402	23.4453740541384	26.1929557687807	26.5696427178407	96	172234	2016	21365	1.98962461926742	189852	790	434487	-0.00713927971450277	16	ASM1867795v1	Neisseria gonorrhoeae	485	OK	NA	ALERTA_NG140	NA	NA	NA	NA	NCBI Prokaryotic Genome Annotation Pipeline (PGAP)	2051040	NA	Contig	2021-06-02	JADPXT01	38270	NA	NA	NA	NA	NA	NA	NA	NA	Illumina	UNIFESP - CRT DST/Aids SP	PRJNA674332	SAMN16635761	2102
661	GCA_018677975.1.fasta	GCA_018677975.1	2055088	52.5672379966211	47.4327620033789	23.7997594263603	23.6330025770186	26.5242169678379	26.0430210287832	106	124296	2050	19387.6226415094	1.98951923363805	188552	861	435125	0.00915391330024997	16	ASM1867797v1	Neisseria gonorrhoeae	485	OK	NA	ALERTA_NG100	NA	NA	NA	NA	NCBI Prokaryotic Genome Annotation Pipeline (PGAP)	2055088	NA	Contig	2021-06-02	JADPXV01	34020	NA	NA	NA	NA	NA	NA	NA	NA	Illumina	UNIFESP - CRT DST/Aids SP	PRJNA674332	SAMN16635759	2112
662	GCA_018677995.1.fasta	GCA_018677995.1	2095949	52.4545206014078	47.5454793985922	23.6349262315066	23.9105531670856	26.4981638389102	25.9563567624976	88	204854	1502	23817.6022727273	1.98945574536085	191202	732	444055	0.0103290826071929	15	ASM1867799v1	Neisseria gonorrhoeae	485	OK	NA	ALERTA_NG136	NA	NA	NA	NA	NCBI Prokaryotic Genome Annotation Pipeline (PGAP)	2095949	NA	Contig	2021-06-02	JADPXU01	41767	NA	NA	NA	NA	NA	NA	NA	NA	Illumina	UNIFESP - CRT DST/Aids SP	PRJNA674332	SAMN16635760	2162
663	GCA_018678005.1.fasta	GCA_018678005.1	2090108	52.499440220314	47.500559779686	23.4379276094824	24.0626321702036	26.7999069904522	25.6995332298618	90	207482	440	23223.4222222222	1.98689793266159	191173	738	442587	0.0209597236841506	22	ASM1867800v1	Neisseria gonorrhoeae	485	OK	NA	ALERTA_NG97	NA	NA	NA	NA	NCBI Prokaryotic Genome Annotation Pipeline (PGAP)	2090108	NA	Contig	2021-06-02	JADPXW01	46608	NA	NA	NA	NA	NA	NA	NA	NA	Illumina	UNIFESP - CRT DST/Aids SP	PRJNA674332	SAMN16635758	2165
664	GCA_018798905.1.fasta	GCA_018798905.1	2218399	52.4836154361772	47.5163845638228	23.4921670988853	24.0242174649376	26.3930429106757	26.0905725255015	4	2166131	4207	554599.75	1.9866231936177	202313	53	471021	0.00576313927042611	25	ASM1879890v1	Neisseria gonorrhoeae	485	OK	NA	NG250	NA	NA	NA	NA	NCBI Prokaryotic Genome Annotation Pipeline (PGAP)	2218399	4	Complete Genome	2021-06-09	NA	2166131	2166131	4	NA	NA	NA	NA	NA	NA	Oxford Nanopore MiniION; Illumina HiSeq	Faculty of Science, Mahidol University	PRJNA609415	SAMN13151449	2435
665	GCA_019211805.1.fasta	GCA_019211805.1	2165933	52.6048127989185	47.3951872010815	23.3952296770029	23.9999575240785	26.5842479892037	26.0205648097148	1	2165933	2165933	2165933	1.99794213111014	199091	15	459881	0.0107154298152073	15	ASM1921180v1	Neisseria gonorrhoeae	485	OK	NA	O2D156	NA	NA	NA	NA	NCBI Prokaryotic Genome Annotation Pipeline (PGAP)	2165933	1	Complete Genome	2021-07-14	NA	2165933	2165933	1	NA	NA	NA	NA	NA	NA	PacBio Sequel	Griffith University	PRJNA743132	SAMN19998461	2264
666	GCA_019211825.1.fasta	GCA_019211825.1	2177032	52.5619283501575	47.4380716498425	23.5711739652885	23.866897684554	26.318446398583	26.2434819515744	1	2177032	2177032	2177032	1.99809128192887	199861	24	462327	0.00142621188684683	24	ASM1921182v1	Neisseria gonorrhoeae	485	OK	NA	1291	NA	NA	NA	NA	NCBI Prokaryotic Genome Annotation Pipeline (PGAP)	2177032	1	Complete Genome	2021-07-14	NA	2177032	2177032	1	NA	NA	NA	NA	NA	NA	PacBio Sequel	Griffith University	PRJNA743132	SAMN19998455	2276
667	GCA_019211845.1.fasta	GCA_019211845.1	2172572	52.5965537620848	47.4034462379152	23.9882958999748	23.4151503379405	26.0177338196387	26.5788199424461	1	2172572	2172572	2172572	1.99796060201437	199581	18	461458	-0.0106677354821658	18	ASM1921184v1	Neisseria gonorrhoeae	485	OK	NA	98D159	NA	NA	NA	NA	NCBI Prokaryotic Genome Annotation Pipeline (PGAP)	2172572	1	Complete Genome	2021-07-14	NA	2172572	2172572	1	NA	NA	NA	NA	NA	NA	PacBio Sequel	Griffith University	PRJNA743132	SAMN19998460	2271
668	GCA_019211885.1.fasta	GCA_019211885.1	2174189	52.5976352561806	47.4023647438194	23.9866451352665	23.4157196085529	26.0273600869106	26.57027516927	1	2174189	2174189	2174189	1.99796211729984	199686	20	461746	-0.0103220435617521	20	ASM1921188v1	Neisseria gonorrhoeae	485	OK	NA	88G285	NA	NA	NA	NA	NCBI Prokaryotic Genome Annotation Pipeline (PGAP)	2174189	1	Complete Genome	2021-07-14	NA	2174189	2174189	1	NA	NA	NA	NA	NA	NA	PacBio Sequel	Griffith University	PRJNA743132	SAMN19998458	2254
669	GCA_019212025.1.fasta	GCA_019212025.1	2173187	52.5838779635623	47.4161220364377	23.4284946486428	23.987627387795	26.5642119154955	26.0196660480667	1	2173187	2173187	2173187	1.997984491843	199569	17	461554	0.0103557570973778	17	ASM1921202v1	Neisseria gonorrhoeae	485	OK	NA	SK92679	NA	NA	NA	NA	NCBI Prokaryotic Genome Annotation Pipeline (PGAP)	2173187	1	Complete Genome	2021-07-14	NA	2173187	2173187	1	NA	NA	NA	NA	NA	NA	PacBio Sequel	Griffith University	PRJNA743132	SAMN19998457	2265
670	GCA_019212165.1.fasta	GCA_019212165.1	2234079	52.3656056925471	47.6343943074529	23.7027875916653	23.9316067157876	26.2093686033484	26.1562370891987	1	2234079	2234079	2234079	1.99837638900178	202638	18	474381	0.00101462617393618	18	ASM1921216v1	Neisseria gonorrhoeae	485	OK	NA	MS11	NA	NA	NA	NA	NCBI Prokaryotic Genome Annotation Pipeline (PGAP)	2234079	1	Complete Genome	2021-07-14	NA	2234079	2234079	1	NA	NA	NA	NA	NA	NA	PacBio Sequel	Griffith University	PRJNA743132	SAMN19998456	2350
671	GCA_019380275.1.fasta	GCA_019380275.1	2219615	52.5052317631661	47.4947682368339	23.6163028272921	23.8784654095417	26.3195644289663	26.1856673341999	4	2168255	4207	554903.75	1.98672513180817	202539	56	471358	0.00255016672186875	30	ASM1938027v1	Neisseria gonorrhoeae	485	OK	NA	CT213	NA	NA	NA	NA	NCBI Prokaryotic Genome Annotation Pipeline (PGAP)	2219615	4	Complete Genome	2021-07-28	NA	2168255	2168255	4	NA	NA	NA	NA	NA	NA	Illumina NovaSeq and Oxford Nanopore MiniION	Faculty of Medicine Siriraj Hospital, Mahidol University	PRJNA607374	SAMN14131123	2297
672	GCA_020904955.2.fasta	GCA_020904955.2	2225993	52.4355647120184	47.5644352879816	23.4700648205093	24.0943704674723	26.3391663855187	26.0963983264997	2	2221786	4207	1112996.5	1.99582443302389	202563	22	472518	0.00462983588242744	15	ASM2090495v2	Neisseria gonorrhoeae	485	OK	NA	10610	NA	NA	NA	NA	NCBI Prokaryotic Genome Annotation Pipeline (PGAP)	2225993	2	Complete Genome	2022-10-11	NA	2221786	2221786	2	NA	NA	NA	NA	NA	NA	Illumina MiniSeq; Oxford Nanopore MinION	Engelhardt Institute of Molecular Biology, Russian Academy of Sciences,	PRJNA768989	SAMN22599455	2373
673	GCA_020904975.2.fasta	GCA_020904975.2	2219160	52.415148074046	47.584851925954	23.4930784621208	24.0917734638332	26.3155428180032	26.0996052560428	2	2214953	4207	1109580	1.99584198371108	201710	22	470974	0.00411975487802354	15	ASM2090497v2	Neisseria gonorrhoeae	485	OK	NA	10531	NA	NA	NA	NA	NA	2219160	2	Complete Genome	2022-10-11	NA	2214953	2214953	2	NA	NA	NA	NA	NA	NA	Illumina MiniSeq; Oxford Nanopore MinION	Engelhardt Institute of Molecular Biology, Russian Academy of Sciences,	PRJNA768989	SAMN22599488	NA
674	GCA_020904985.2.fasta	GCA_020904985.2	2208426	52.4534215771776	47.5465784228224	23.658433653652	23.8881447691704	26.2639092276581	26.1895123495195	2	2204219	4207	1104213	1.99582498446396	201043	21	468563	0.00141834175734535	14	ASM2090498v2	Neisseria gonorrhoeae	485	OK	NA	10638	NA	NA	NA	NA	NCBI Prokaryotic Genome Annotation Pipeline (PGAP)	2208426	2	Complete Genome	2022-10-11	NA	2204219	2204219	2	NA	NA	NA	NA	NA	NA	Illumina MiniSeq; Oxford Nanopore MinION	Engelhardt Institute of Molecular Biology, Russian Academy of Sciences,	PRJNA768989	SAMN22600315	2321
675	GCA_020904995.2.fasta	GCA_020904995.2	2211995	52.4519720885445	47.5480279114555	23.6495561698828	23.8984717415727	26.2573830411009	26.1945890474436	2	2207788	4207	1105997.5	1.99584025709622	201359	22	469427	0.00119717126271838	15	ASM2090499v2	Neisseria gonorrhoeae	485	OK	NA	10524	NA	NA	NA	NA	NCBI Prokaryotic Genome Annotation Pipeline (PGAP)	2211995	2	Complete Genome	2022-10-11	NA	2207788	2207788	2	NA	NA	NA	NA	NA	NA	Illumina MiniSeq; Oxford Nanopore MinION	Engelhardt Institute of Molecular Biology, Russian Academy of Sciences,	PRJNA768989	SAMN22599711	2358
676	GCA_020905035.2.fasta	GCA_020905035.2	2205208	52.4051245959565	47.5948754040435	23.4893941977355	24.105481206308	26.4480720186032	25.9570525773532	2	2201001	4207	1102604	1.9958189297159	200334	23	467934	0.00936968369097009	16	ASM2090503v2	Neisseria gonorrhoeae	485	OK	NA	10562	NA	NA	NA	NA	NCBI Prokaryotic Genome Annotation Pipeline (PGAP)	2205208	2	Complete Genome	2022-10-11	NA	2201001	2201001	2	NA	NA	NA	NA	NA	NA	Illumina MiniSeq; Oxford Nanopore MinION	Engelhardt Institute of Molecular Biology, Russian Academy of Sciences,	PRJNA768989	SAMN22600865	2332
677	GCA_020905055.1.fasta	GCA_020905055.1	2231680	52.351277960998	47.648722039002	23.5137206051047	24.1350014338973	26.3233528104388	26.0279251505592	6	2218250	217	371946.666666667	1.97871008696875	202360	46	473447	0.00564317952466494	14	ASM2090505v1	Neisseria gonorrhoeae	485	OK	NA	10704	NA	NA	NA	NA	NCBI Prokaryotic Genome Annotation Pipeline (PGAP)	2231680	1	Contig	2021-11-20	JAJJIG01	2218250	NA	NA	NA	NA	NA	NA	NA	NA	Oxford Nanopore MinION; Illumina MiniSeq	Engelhardt Institute of Molecular Biology, Russian Academy of Sciences,	PRJNA768989	SAMN22830815	2361
678	GCA_020905095.2.fasta	GCA_020905095.2	2234960	52.3787002899381	47.6212997100619	23.6811397071983	23.9401600028636	26.2014980133873	26.1772022765508	3	2191505	4210	744986.666666667	1.99596480576537	202307	58	474298	0.000463847646122757	38	ASM2090509v2	Neisseria gonorrhoeae	485	OK	NA	10727	NA	NA	NA	NA	NCBI Prokaryotic Genome Annotation Pipeline (PGAP)	2234960	3	Complete Genome	2022-10-11	NA	2191505	2191505	3	NA	NA	NA	NA	NA	NA	Illumina MiniSeq; Oxford Nanopore MinION	Engelhardt Institute of Molecular Biology, Russian Academy of Sciences,	PRJNA768989	SAMN22600590	2372
679	GCA_020905105.2.fasta	GCA_020905105.2	2217375	52.4419640340493	47.5580359659507	23.6383561643836	23.9196798015672	26.3680252550877	26.0739387789616	2	2213168	4207	1108687.5	1.99582616707644	201814	21	470587	0.00560784634105449	14	ASM2090510v2	Neisseria gonorrhoeae	485	OK	NA	10795	NA	NA	NA	NA	NCBI Prokaryotic Genome Annotation Pipeline (PGAP)	2217375	2	Complete Genome	2022-10-11	NA	2213168	2213168	2	NA	NA	NA	NA	NA	NA	Illumina MiniSeq; Oxford Nanopore MinION	Engelhardt Institute of Molecular Biology, Russian Academy of Sciences,	PRJNA768989	SAMN22600608	2340
680	GCA_020905135.1.fasta	GCA_020905135.1	2123497	52.5267518626115	47.4445219371631	23.3145137478414	24.1300081893217	26.7134354322139	25.8133164303976	186	175365	201	11416.6505376344	1.97050622518933	194208	1786	449430	0.0171363918365006	100	ASM2090513v1	Neisseria gonorrhoeae	485	OK	NA	10328	NA	NA	NA	NA	NCBI Prokaryotic Genome Annotation Pipeline (PGAP)	2123497	1	Scaffold	2021-11-20	JAJJJU01	38005	43362	186	NA	NA	NA	NA	NA	NA	Illumina MiniSeq	Engelhardt Institute of Molecular Biology, Russian Academy of Sciences,	PRJNA768989	SAMN22835445	2234
681	GCA_020905155.1.fasta	GCA_020905155.1	2123185	52.4538841410428	47.5037267124626	23.5714739883712	23.9322527240914	26.593066548605	25.8608175924378	149	172851	205	14249.5637583893	1.97971887204709	193767	1709	449324	0.0139598614699025	100	ASM2090515v1	Neisseria gonorrhoeae	485	OK	NA	9126	NA	NA	NA	NA	NCBI Prokaryotic Genome Annotation Pipeline (PGAP)	2123185	1	Scaffold	2021-11-20	JAJJJT01	39023	41894	149	NA	NA	NA	NA	NA	NA	Illumina MiniSeq	Engelhardt Institute of Molecular Biology, Russian Academy of Sciences,	PRJNA768989	SAMN22835249	2232
682	GCA_020905175.1.fasta	GCA_020905175.1	2122246	52.4961291009619	47.4600494004936	23.726090189356	23.7339592111376	26.1317962196654	26.3643328812965	165	172763	206	12862.096969697	1.9735042075726	193963	1882	449141	-0.00442959634574013	100	ASM2090517v1	Neisseria gonorrhoeae	485	OK	NA	10231	NA	NA	NA	NA	NCBI Prokaryotic Genome Annotation Pipeline (PGAP)	2122246	1	Scaffold	2021-11-20	JAJJJW01	36828	41088	165	NA	NA	NA	NA	NA	NA	Illumina MiniSeq	Engelhardt Institute of Molecular Biology, Russian Academy of Sciences,	PRJNA768989	SAMN22835561	2220
683	GCA_020905215.1.fasta	GCA_020905215.1	2120159	52.5129954876026	47.4535164579638	23.602333598565	23.8511828593988	26.6258804174593	25.8871150701433	210	104795	206	10095.9952380952	1.97477824250577	193805	2008	448728	0.0140682385465964	100	ASM2090521v1	Neisseria gonorrhoeae	485	OK	NA	10612	NA	NA	NA	NA	NCBI Prokaryotic Genome Annotation Pipeline (PGAP)	2120159	1	Scaffold	2021-11-20	JAJJJX01	24324	25069	210	NA	NA	NA	NA	NA	NA	Illumina MiniSeq	Engelhardt Institute of Molecular Biology, Russian Academy of Sciences,	PRJNA768989	SAMN22835583	2240
684	GCA_020905235.1.fasta	GCA_020905235.1	2121683	52.4474674114842	47.5143553490319	23.6510826546661	23.8632726943657	25.9692423420464	26.4782250694378	165	153233	203	12858.6848484848	1.97875833307989	193531	1803	449142	-0.00970461973689053	100	ASM2090523v1	Neisseria gonorrhoeae	485	OK	NA	10268	NA	NA	NA	NA	NCBI Prokaryotic Genome Annotation Pipeline (PGAP)	2121683	1	Scaffold	2021-11-20	JAJJKA01	35142	45477	165	NA	NA	NA	NA	NA	NA	Illumina MiniSeq	Engelhardt Institute of Molecular Biology, Russian Academy of Sciences,	PRJNA768989	SAMN22835617	2239
685	GCA_020905255.1.fasta	GCA_020905255.1	2098916	52.5977695153117	47.3736443002007	23.7408262169615	23.6328180832392	26.0766509950851	26.5211185202266	202	112781	202	10390.6732673267	1.97278171354757	192711	1976	444377	-0.00845031128196724	100	ASM2090525v1	Neisseria gonorrhoeae	485	OK	NA	10723	NA	NA	NA	NA	NCBI Prokaryotic Genome Annotation Pipeline (PGAP)	2098916	1	Scaffold	2021-11-20	JAJJJY01	26957	30259	202	NA	NA	NA	NA	NA	NA	Illumina MiniSeq	Engelhardt Institute of Molecular Biology, Russian Academy of Sciences,	PRJNA768989	SAMN22835604	2221
686	GCA_020905265.1.fasta	GCA_020905265.1	2285258	52.2984275736044	47.7015724263956	23.6902791719797	24.0112932544159	26.1203767802147	26.1780507933896	4	2236763	4210	571314.5	1.98591628993852	206319	42	485162	-0.00110278675384097	13	ASM2090526v1	Neisseria gonorrhoeae	485	OK	NA	10272	NA	NA	NA	NA	NCBI Prokaryotic Genome Annotation Pipeline (PGAP)	2285258	2	Contig	2021-11-20	JAJJJZ01	2236763	NA	NA	NA	NA	NA	NA	NA	NA	Illumina MiniSeq	Engelhardt Institute of Molecular Biology, Russian Academy of Sciences,	PRJNA768989	SAMN22835606	2414
687	GCA_020906765.2.fasta	GCA_020906765.2	2216920	52.4506522562835	47.5493477437165	23.6569204121033	23.8924273316132	26.2637352723598	26.1869169839236	2	2212713	4207	1108460	1.99582671781	201849	21	470527	0.0014645821382899	14	ASM2090676v2	Neisseria gonorrhoeae	485	OK	NA	10794	NA	NA	NA	NA	NCBI Prokaryotic Genome Annotation Pipeline (PGAP)	2216920	2	Complete Genome	2022-10-11	NA	2212713	2212713	2	NA	NA	NA	NA	NA	NA	Illumina MiniSeq; Oxford Nanopore MinION	Engelhardt Institute of Molecular Biology, Russian Academy of Sciences,	PRJNA768989	SAMN22600605	2346
688	GCA_020906805.1.fasta	GCA_020906805.1	2117496	52.4853884021505	47.4905265464492	23.9263734146369	23.5641531318123	26.0507221737373	26.4346662284132	148	175892	203	14307.4054054054	1.97882308182617	193409	1537	448218	-0.00731525604295937	100	ASM2090680v1	Neisseria gonorrhoeae	485	OK	NA	10269	NA	NA	NA	NA	NCBI Prokaryotic Genome Annotation Pipeline (PGAP)	2117496	1	Scaffold	2021-11-21	JAJJQJ01	39158	40124	148	NA	NA	NA	NA	NA	NA	Illumina MiniSeq	Engelhardt Institute of Molecular Biology, Russian Academy of Sciences,	PRJNA768989	SAMN22835397	2221
689	GCA_020906825.1.fasta	GCA_020906825.1	2224802	52.4118550774406	47.5881449225594	23.6756349553803	23.9125099671791	26.228895874779	26.1829592026616	5	2210356	2385	444960.4	1.98330242923378	202184	76	472147	0.000876455756993567	46	ASM2090682v1	Neisseria gonorrhoeae	485	OK	NA	10771	NA	NA	NA	NA	NCBI Prokaryotic Genome Annotation Pipeline (PGAP)	2224802	1	Contig	2021-11-21	JAJJNB01	2210356	NA	NA	NA	NA	NA	NA	NA	NA	Illumina MiniSeq; Oxford Nanopore MinION	Engelhardt Institute of Molecular Biology, Russian Academy of Sciences,	PRJNA768989	SAMN22600895	2347
690	GCA_020906835.2.fasta	GCA_020906835.2	2216722	52.4454577524832	47.5545422475168	23.6460864285192	23.9084558189976	26.2533596905701	26.192098061913	2	2212515	4207	1108361	1.99584516818214	201747	21	470372	0.00116810170570381	14	ASM2090683v2	Neisseria gonorrhoeae	485	OK	NA	10702	NA	NA	NA	NA	NCBI Prokaryotic Genome Annotation Pipeline (PGAP)	2216722	2	Complete Genome	2022-10-11	NA	2212515	2212515	2	NA	NA	NA	NA	NA	NA	Illumina MiniSeq; Oxford Nanopore MinION	Engelhardt Institute of Molecular Biology, Russian Academy of Sciences,	PRJNA768989	SAMN22600584	2350
691	GCA_021193625.2.fasta	GCA_021193625.2	2218166	52.4252017207008	47.5747982792992	23.4908478445707	24.0839504347285	26.4429262733267	25.9822754473741	2	2213959	4207	1109083	1.99580750581941	201718	22	470798	0.00878682028553298	15	ASM2119362v2	Neisseria gonorrhoeae	485	OK	NA	10574	NA	NA	NA	NA	NCBI Prokaryotic Genome Annotation Pipeline (PGAP)	2218166	2	Complete Genome	2022-10-11	NA	2213959	2213959	2	NA	NA	NA	NA	NA	NA	Illumina MiniSeq; Oxford Nanopore MinION	Engelhardt Institute of Molecular Biology, Russian Academy of Sciences,	PRJNA768989	SAMN22600672	2349
692	GCA_021276345.1.fasta	GCA_021276345.1	2121851	52.4708850904234	47.5055505782451	23.6941236684385	23.8114269098066	26.6013494821267	25.8695356082967	157	175960	203	13514.974522293	1.9808268684387	193660	1597	449199	0.0139470464919513	100	ASM2127634v1	Neisseria gonorrhoeae	485	OK	NA	11000	NA	NA	NA	NA	NCBI Prokaryotic Genome Annotation Pipeline (PGAP)	2121851	1	Scaffold	2021-12-23	JAJSZH01	39023	39407	157	NA	NA	NA	NA	NA	NA	Illumina MiniSeq	Engelhardt Institute of Molecular Biology, Russian Academy of Sciences,	PRJNA768989	SAMN22835011	2218
693	GCA_021535205.1.fasta	GCA_021535205.1	2213755	52.499124790232	47.500875209768	23.2568192957215	24.2440559140465	27.5956011392408	24.9035236509912	8	883129	256	276719.375	1.98532602059418	202035	103	469932	0.0512785212897586	42	ASM2153520v1	Neisseria gonorrhoeae	485	OK	NA	GHA-TMH-657/2019	NA	NA	NA	NA	NCBI Prokaryotic Genome Annotation Pipeline (PGAP)	2213755	NA	Contig	2022-01-20	JAJQTH01	834264	NA	NA	NA	NA	NA	NA	NA	NA	Miseq; Minion	Noguchi Memorial Institute for Medical Research	PRJNA788433	SAMN23971259	2324
694	GCA_021535215.1.fasta	GCA_021535215.1	2205993	52.4846180382259	47.5153819617741	23.6090957677563	23.9062861940178	26.2531658078697	26.2314522303561	7	2049046	238	315141.857142857	1.98452787801377	201212	80	468365	0.000413713166356822	21	ASM2153521v1	Neisseria gonorrhoeae	485	OK	NA	GHA-TMH-685/2019	NA	NA	NA	NA	NCBI Prokaryotic Genome Annotation Pipeline (PGAP)	2205993	NA	Contig	2022-01-20	JAJQTK01	2049046	NA	NA	NA	NA	NA	NA	NA	NA	Miseq; Minion	Noguchi Memorial Institute for Medical Research	PRJNA788433	SAMN23971262	2318
695	GCA_021535245.1.fasta	GCA_021535245.1	2220033	52.5186337320211	47.4813662679789	24.0529757890986	23.4283904788803	26.2078086226646	26.3108251093565	12	2146728	200	185002.75	1.98216355068889	202694	111	471225	-0.00196152259439022	16	ASM2153524v1	Neisseria gonorrhoeae	485	OK	NA	GHA-TMH-663/2019	NA	NA	NA	NA	NCBI Prokaryotic Genome Annotation Pipeline (PGAP)	2220033	NA	Contig	2022-01-20	JAJQTI01	2146728	NA	NA	NA	NA	NA	NA	NA	NA	Miseq; Minion	Noguchi Memorial Institute for Medical Research	PRJNA788433	SAMN23971260	2346
696	GCA_021535255.1.fasta	GCA_021535255.1	2271993	52.3133654020941	47.6866345979059	23.8011736831936	23.8854609147123	26.2756531380158	26.0377122640783	19	1466061	212	119578.578947368	1.98565487162096	204997	155	482201	0.0045483763491161	14	ASM2153525v1	Neisseria gonorrhoeae	485	OK	NA	GHA-TMH-679/2019	NA	NA	NA	NA	NCBI Prokaryotic Genome Annotation Pipeline (PGAP)	2271993	NA	Contig	2022-01-20	JAJQTJ01	1466061	NA	NA	NA	NA	NA	NA	NA	NA	Miseq; Minion	Noguchi Memorial Institute for Medical Research	PRJNA788433	SAMN23971261	2377
697	GCA_021535305.1.fasta	GCA_021535305.1	2217716	52.4981106688142	47.5018893311858	23.6067197062203	23.8951696249655	26.2419083417354	26.2562023270788	9	2094777	221	246412.888888889	1.97655259071464	202355	109	470759	-0.000272276185968906	39	ASM2153530v1	Neisseria gonorrhoeae	485	OK	NA	GHA-TMH-633/2018	NA	NA	NA	NA	NCBI Prokaryotic Genome Annotation Pipeline (PGAP)	2217716	NA	Contig	2022-01-20	JAJQTG01	2094777	NA	NA	NA	NA	NA	NA	NA	NA	Miseq; Minion	Noguchi Memorial Institute for Medical Research	PRJNA788433	SAMN23971258	2330
698	GCA_021535315.1.fasta	GCA_021535315.1	2231346	52.5146705172573	47.4852846667438	24.0284563666953	23.4568283000485	26.2023460279132	26.3123244893441	12	2163509	236	185945.5	1.96917802781724	203485	95	473413	-0.00209424262492069	13	ASM2153531v1	Neisseria gonorrhoeae	485	OK	NA	GHA-TMH-624/2018	NA	NA	NA	NA	NCBI Prokaryotic Genome Annotation Pipeline (PGAP)	2231346	NA	Contig	2022-01-20	JAJQTF01	2163509	NA	NA	NA	NA	NA	NA	NA	NA	Miseq; Minion	Noguchi Memorial Institute for Medical Research	PRJNA788433	SAMN23971257	2373
699	GCA_021535345.1.fasta	GCA_021535345.1	2214109	52.5198623915986	47.4801376084014	23.6318537163256	23.8482838920758	26.3400311366785	26.1798312549201	11	1237009	217	201282.636363636	1.9743313789616	202261	103	470050	0.00305027230581496	14	ASM2153534v1	Neisseria gonorrhoeae	485	OK	NA	GHA-TMH-612/2018	NA	NA	NA	NA	NCBI Prokaryotic Genome Annotation Pipeline (PGAP)	2214109	NA	Contig	2022-01-20	JAJQTD01	1237009	NA	NA	NA	NA	NA	NA	NA	NA	Miseq; Minion	Noguchi Memorial Institute for Medical Research	PRJNA788433	SAMN23971255	2326
700	GCA_021535385.1.fasta	GCA_021535385.1	2216913	52.5150513348968	47.4849486651032	24.0116323915282	23.473316273575	25.7142702487648	26.8007810861319	11	1390985	218	201537.545454545	1.98212390389279	202389	90	470789	-0.0206895130014868	13	ASM2153538v1	Neisseria gonorrhoeae	485	OK	NA	GHA-TMH-594/2018	NA	NA	NA	NA	NCBI Prokaryotic Genome Annotation Pipeline (PGAP)	2216913	NA	Contig	2022-01-20	JAJQTC01	1390985	NA	NA	NA	NA	NA	NA	NA	NA	Miseq; Minion	Noguchi Memorial Institute for Medical Research	PRJNA788433	SAMN23971254	2335
701	GCA_021535405.1.fasta	GCA_021535405.1	2229308	52.5174179610893	47.4825820389107	24.0794901377468	23.403091901164	26.2085813176107	26.3088366434786	12	1339237	236	185775.666666667	1.9752467813762	203416	102	473083	-0.00190899190707011	13	ASM2153540v1	Neisseria gonorrhoeae	485	OK	NA	GHA-ARM-299/2019	NA	NA	NA	NA	NCBI Prokaryotic Genome Annotation Pipeline (PGAP)	2229308	NA	Contig	2022-01-20	JAJQTA01	1339237	NA	NA	NA	NA	NA	NA	NA	NA	Miseq; Minion	Noguchi Memorial Institute for Medical Research	PRJNA788433	SAMN23971252	2370
702	GCA_021535425.1.fasta	GCA_021535425.1	2210504	52.5257588314701	47.4742411685299	23.5922215024266	23.8820196661033	26.2605722495865	26.2651865818836	6	1558418	246	368417.333333333	1.99153809538745	202009	81	469283	-8.78489411617649e-05	32	ASM2153542v1	Neisseria gonorrhoeae	485	OK	NA	GHA-TMH-588/2018	NA	NA	NA	NA	NCBI Prokaryotic Genome Annotation Pipeline (PGAP)	2210504	NA	Contig	2022-01-20	JAJQTB01	1558418	NA	NA	NA	NA	NA	NA	NA	NA	Miseq; Minion	Noguchi Memorial Institute for Medical Research	PRJNA788433	SAMN23971253	2325
703	GCA_021535465.1.fasta	GCA_021535465.1	2220223	52.5244536247035	47.4755463752965	23.8544956970539	23.6210506782427	26.1999808127382	26.3244728119653	9	1824036	245	246691.444444444	1.9817405515733	202777	93	471244	-0.00237017218906501	15	ASM2153546v1	Neisseria gonorrhoeae	485	OK	NA	GHA-ARM-285/2019	NA	NA	NA	NA	NCBI Prokaryotic Genome Annotation Pipeline (PGAP)	2220223	NA	Contig	2022-01-20	JAJQSY01	1824036	NA	NA	NA	NA	NA	NA	NA	NA	Miseq; Minion	Noguchi Memorial Institute for Medical Research	PRJNA788433	SAMN23971250	2354
704	GCA_021535485.1.fasta	GCA_021535485.1	2175535	52.5967175890069	47.4032824109932	23.3628969425911	24.040385468402	27.3622810021443	25.2344365868625	10	1510876	221	217553.5	1.97622308002986	199811	86	461741	0.0404558404558405	21	ASM2153548v1	Neisseria gonorrhoeae	485	OK	NA	GHA-AIR-058/2019	NA	NA	NA	NA	NCBI Prokaryotic Genome Annotation Pipeline (PGAP)	2175535	NA	Contig	2022-01-20	JAJQSW01	1510876	NA	NA	NA	NA	NA	NA	NA	NA	Miseq; Minion	Noguchi Memorial Institute for Medical Research	PRJNA788433	SAMN23971248	2283
705	GCA_021535505.1.fasta	GCA_021535505.1	2219129	52.4614386995979	47.5385613004021	23.8990612983743	23.6395000020278	26.2317783238379	26.22966037576	13	1708377	200	170702.230769231	1.97959857286856	202266	95	471206	4.03715210701557e-05	14	ASM2153550v1	Neisseria gonorrhoeae	485	OK	NA	GHA-ARM-233/2018	NA	NA	NA	NA	NCBI Prokaryotic Genome Annotation Pipeline (PGAP)	2219129	NA	Contig	2022-01-20	JAJQSX01	1708377	NA	NA	NA	NA	NA	NA	NA	NA	Miseq; Minion	Noguchi Memorial Institute for Medical Research	PRJNA788433	SAMN23971249	2333
706	GCA_021535525.1.fasta	GCA_021535525.1	2203783	52.5144717061526	47.485482917329	23.7108190779219	23.7746638394071	26.3853110764535	26.129160629699	53	184239	212	41580.8113207547	1.98624322008947	201410	451	467938	0.00487771157992055	28	ASM2153552v1	Neisseria gonorrhoeae	485	OK	NA	GHA-AIR-053/2019	NA	NA	NA	NA	NCBI Prokaryotic Genome Annotation Pipeline (PGAP)	2203783	NA	Contig	2022-01-20	JAJQSU01	86450	NA	NA	NA	NA	NA	NA	NA	NA	Miseq; Minion	Noguchi Memorial Institute for Medical Research	PRJNA788433	SAMN23971246	2366
707	GCA_021535565.1.fasta	GCA_021535565.1	2220384	52.4252561719054	47.5747438280946	24.0263395881073	23.5484042399873	25.9800557020768	26.4452004698286	10	1822626	247	222038.4	1.97786416890405	202058	89	471362	-0.00887253209076647	14	ASM2153556v1	Neisseria gonorrhoeae	485	OK	NA	GHA-ADB-369/2019	NA	NA	NA	NA	NCBI Prokaryotic Genome Annotation Pipeline (PGAP)	2220384	NA	Contig	2022-01-20	JAJQST01	1822626	NA	NA	NA	NA	NA	NA	NA	NA	Miseq; Minion	Noguchi Memorial Institute for Medical Research	PRJNA788433	SAMN23971245	2362
708	GCA_021535585.1.fasta	GCA_021535585.1	2219730	52.5203065237664	47.4796484257094	24.0588269744518	23.4208214512576	26.2089533411721	26.3113531825943	6	1396109	221	369955	1.98606643161629	202693	60	471163	-0.00194971903630863	13	ASM2153558v1	Neisseria gonorrhoeae	485	OK	NA	GHA-ADB-348/2019	NA	NA	NA	NA	NCBI Prokaryotic Genome Annotation Pipeline (PGAP)	2219730	NA	Contig	2022-01-20	JAJQSR01	1396109	NA	NA	NA	NA	NA	NA	NA	NA	Miseq; Minion	Noguchi Memorial Institute for Medical Research	PRJNA788433	SAMN23971243	2343
709	GCA_021535595.1.fasta	GCA_021535595.1	2219728	52.5193627327312	47.4806372672688	24.0570015785718	23.423635688697	26.2145181751998	26.3048445575314	9	1276959	221	246636.444444444	1.98378868531768	202710	84	471189	-0.0017198682092011	13	ASM2153559v1	Neisseria gonorrhoeae	485	OK	NA	GHA-ADB-347/2019	NA	NA	NA	NA	NCBI Prokaryotic Genome Annotation Pipeline (PGAP)	2219728	NA	Contig	2022-01-20	JAJQSQ01	1276959	NA	NA	NA	NA	NA	NA	NA	NA	Miseq; Minion	Noguchi Memorial Institute for Medical Research	PRJNA788433	SAMN23971242	2337
710	GCA_021535605.1.fasta	GCA_021535605.1	2220265	52.5240905927896	47.4759094072104	24.2003995018613	23.2755099053491	25.5683443192592	26.9557462735304	7	1653299	242	317180.714285714	1.98280580416131	202910	69	471447	-0.0264145830725089	13	ASM2153560v1	Neisseria gonorrhoeae	485	OK	NA	GHA-ADB-360/2019	NA	NA	NA	NA	NCBI Prokaryotic Genome Annotation Pipeline (PGAP)	2220265	NA	Contig	2022-01-20	JAJQSS01	1653299	NA	NA	NA	NA	NA	NA	NA	NA	Miseq; Minion	Noguchi Memorial Institute for Medical Research	PRJNA788433	SAMN23971244	2351
711	GCA_021535645.1.fasta	GCA_021535645.1	2263834	52.312846259929	47.687153740071	23.5288011400129	24.1583526000581	26.2265254431199	26.086320816809	8	2200962	252	282979.25	1.98864879637746	204349	65	480447	0.00268011848589349	13	ASM2153564v1	Neisseria gonorrhoeae	485	OK	NA	GHA-ADB-342/2019	NA	NA	NA	NA	NCBI Prokaryotic Genome Annotation Pipeline (PGAP)	2263834	NA	Contig	2022-01-20	JAJQSP01	2200962	NA	NA	NA	NA	NA	NA	NA	NA	Miseq; Minion	Noguchi Memorial Institute for Medical Research	PRJNA788433	SAMN23971241	2394
712	GCA_021535665.1.fasta	GCA_021535665.1	2261054	52.3738928835844	47.6261071164156	23.4578209985255	24.1682861178902	26.8145740880138	25.5593187955706	49	658603	216	46143.9591836735	1.96321734265556	204647	312	480045	0.0239671947860247	14	ASM2153566v1	Neisseria gonorrhoeae	485	OK	NA	GHA-ADB-340/2019	NA	NA	NA	NA	NCBI Prokaryotic Genome Annotation Pipeline (PGAP)	2261054	NA	Contig	2022-01-20	JAJQSO01	626218	NA	NA	NA	NA	NA	NA	NA	NA	Miseq; Minion	Noguchi Memorial Institute for Medical Research	PRJNA788433	SAMN23971240	2402
713	GCA_021535705.1.fasta	GCA_021535705.1	2222944	52.5168875149351	47.4831124850649	23.7538597463544	23.7292527387105	26.6710722357378	25.8458152791973	25	968402	200	88917.76	1.97978918973604	202904	198	471869	0.0157141254097708	13	ASM2153570v1	Neisseria gonorrhoeae	485	OK	NA	GHA-ADB-297/2018	NA	NA	NA	NA	NCBI Prokaryotic Genome Annotation Pipeline (PGAP)	2222944	NA	Contig	2022-01-20	JAJQSN01	636304	NA	NA	NA	NA	NA	NA	NA	NA	Miseq; Minion	Noguchi Memorial Institute for Medical Research	PRJNA788433	SAMN23971239	2358
714	GCA_021535725.1.fasta	GCA_021535725.1	2223002	52.4856477861918	47.5143522138082	23.9041620295438	23.6101901842643	26.2495490332442	26.2360987529476	17	1518632	228	130764.823529412	1.97854746506879	202721	135	472158	0.000256265871985365	27	ASM2153572v1	Neisseria gonorrhoeae	485	OK	NA	GHA-TMH-484/2015	NA	NA	NA	NA	NCBI Prokaryotic Genome Annotation Pipeline (PGAP)	2223002	NA	Contig	2022-01-20	JAJQSK01	1518632	NA	NA	NA	NA	NA	NA	NA	NA	Miseq; Minion	Noguchi Memorial Institute for Medical Research	PRJNA788433	SAMN23971236	2353
715	GCA_021535745.1.fasta	GCA_021535745.1	2218687	52.5175024688025	47.4824975311975	24.0302935925617	23.4522039386358	26.1405506950733	26.3769517737292	16	2122374	200	138667.9375	1.97707854487372	202530	123	470947	-0.00450137701800294	14	ASM2153574v1	Neisseria gonorrhoeae	485	OK	NA	GHA-ADB-284/2018	NA	NA	NA	NA	NCBI Prokaryotic Genome Annotation Pipeline (PGAP)	2218687	NA	Contig	2022-01-20	JAJQSM01	2122374	NA	NA	NA	NA	NA	NA	NA	NA	Miseq; Minion	Noguchi Memorial Institute for Medical Research	PRJNA788433	SAMN23971238	2341
716	GCA_021535765.1.fasta	GCA_021535765.1	2222325	52.4379647441306	47.5620352558694	23.4709594681246	24.0910757877448	26.286974227442	26.1509905166886	10	1989122	208	222232.5	1.97417977693041	202339	99	471761	0.00259323014188099	18	ASM2153576v1	Neisseria gonorrhoeae	485	OK	NA	GHA-TMH-462/2015	NA	NA	NA	NA	NCBI Prokaryotic Genome Annotation Pipeline (PGAP)	2222325	NA	Contig	2022-01-20	JAJQSI01	1989122	NA	NA	NA	NA	NA	NA	NA	NA	Miseq; Minion	Noguchi Memorial Institute for Medical Research	PRJNA788433	SAMN23971234	2354
717	GCA_021535785.1.fasta	GCA_021535785.1	2225215	52.4219008050908	47.5780991949093	23.4718442936975	24.1062549012118	26.2715737580414	26.1503270470494	7	2171259	247	317887.857142857	1.97396789381667	202474	68	472413	0.00231290184312039	19	ASM2153578v1	Neisseria gonorrhoeae	485	OK	NA	GHA-TMH-458/2015	NA	NA	NA	NA	NCBI Prokaryotic Genome Annotation Pipeline (PGAP)	2225215	NA	Contig	2022-01-20	JAJQSH01	2171259	NA	NA	NA	NA	NA	NA	NA	NA	Miseq; Minion	Noguchi Memorial Institute for Medical Research	PRJNA788433	SAMN23971233	2343
718	GCA_021535805.1.fasta	GCA_021535805.1	2220608	52.5027379888751	47.4972620111249	23.8515307519382	23.6457312591867	26.1746782863072	26.3280597025679	9	1036437	220	246734.222222222	1.98046883215413	202609	97	471677	-0.00292139842865474	24	ASM2153580v1	Neisseria gonorrhoeae	485	OK	NA	GHA-TMH-074/2012	NA	NA	NA	NA	NCBI Prokaryotic Genome Annotation Pipeline (PGAP)	2220608	NA	Contig	2022-01-20	JAJQSF01	954207	NA	NA	NA	NA	NA	NA	NA	NA	Miseq; Minion	Noguchi Memorial Institute for Medical Research	PRJNA788433	SAMN23971231	2346
719	GCA_021535815.1.fasta	GCA_021535815.1	2225688	52.5032708987064	47.4967291012936	24.0721520716291	23.4245770296645	26.1159695339149	26.3873013647915	12	874548	235	185474	1.98790710126982	203144	113	472474	-0.00516790337501146	18	ASM2153581v1	Neisseria gonorrhoeae	485	OK	NA	GHA-TMH-465/2015	NA	NA	NA	NA	NCBI Prokaryotic Genome Annotation Pipeline (PGAP)	2225688	NA	Contig	2022-01-20	JAJQSJ01	690900	NA	NA	NA	NA	NA	NA	NA	NA	Miseq; Minion	Noguchi Memorial Institute for Medical Research	PRJNA788433	SAMN23971235	2350
720	GCA_021535855.1.fasta	GCA_021535855.1	2266969	52.2873052079671	47.7126947920329	23.6369354852228	24.0757593068101	26.5788813168596	25.7084238911075	37	883232	201	61269.4324324324	1.97246974268512	204274	268	481242	0.0166475862982425	13	ASM2153585v1	Neisseria gonorrhoeae	485	OK	NA	GHA-TMH-068/2012	NA	NA	NA	NA	NCBI Prokaryotic Genome Annotation Pipeline (PGAP)	2266969	NA	Contig	2022-01-20	JAJQSE01	757403	NA	NA	NA	NA	NA	NA	NA	NA	Miseq; Minion	Noguchi Memorial Institute for Medical Research	PRJNA788433	SAMN23971230	2399
721	GCA_021535885.1.fasta	GCA_021535885.1	2214314	52.5016325597905	47.4983674402095	23.5591248576308	23.9392425825786	26.3733147150765	26.128317844714	12	792753	249	184526.166666667	1.98606214695076	202151	116	470385	0.00466646194446517	25	ASM2153588v1	Neisseria gonorrhoeae	485	OK	NA	GHA-TMH-042/2012	NA	NA	NA	NA	NCBI Prokaryotic Genome Annotation Pipeline (PGAP)	2214314	NA	Contig	2022-01-20	JAJQSB01	670875	NA	NA	NA	NA	NA	NA	NA	NA	Miseq; Minion	Noguchi Memorial Institute for Medical Research	PRJNA788433	SAMN23971227	2337
722	GCA_021535925.1.fasta	GCA_021535925.1	2205744	52.5282172364517	47.4717827635483	23.6011069280932	23.8706758354551	26.2697756403282	26.2584415961236	16	689982	222	137859	1.97971264564549	201522	159	468151	0.000215770585808486	24	ASM2153592v1	Neisseria gonorrhoeae	485	OK	NA	GHA-NAV-040/2014	NA	NA	NA	NA	NCBI Prokaryotic Genome Annotation Pipeline (PGAP)	2205744	NA	Contig	2022-01-20	JAJQRZ01	529724	NA	NA	NA	NA	NA	NA	NA	NA	Miseq; Minion	Noguchi Memorial Institute for Medical Research	PRJNA788433	SAMN23971225	2323
723	GCA_021535955.1.fasta	GCA_021535955.1	2256696	52.4022730576028	47.5977269423972	23.7448464480816	23.8528804943156	26.4131278648077	25.9891451927951	23	877546	239	98117.2173913044	1.98521873243233	204453	201	479105	0.0080909213908808	19	ASM2153595v1	Neisseria gonorrhoeae	485	OK	NA	GHA-TMH-040/2012	NA	NA	NA	NA	NCBI Prokaryotic Genome Annotation Pipeline (PGAP)	2256696	NA	Contig	2022-01-20	JAJQSA01	340121	NA	NA	NA	NA	NA	NA	NA	NA	Miseq; Minion	Noguchi Memorial Institute for Medical Research	PRJNA788433	SAMN23971226	2394
724	GCA_021535985.1.fasta	GCA_021535985.1	2277753	52.2599684864865	47.7400315135135	23.6448376975028	24.0951938160108	26.2597393132618	26.0002291732247	14	1156399	230	162696.642857143	1.97998441286079	205106	120	483502	0.00496575385620903	16	ASM2153598v1	Neisseria gonorrhoeae	485	OK	NA	GHA-NAV-029/2019	NA	NA	NA	NA	NCBI Prokaryotic Genome Annotation Pipeline (PGAP)	2277753	NA	Contig	2022-01-20	JAJQRX01	1156399	NA	NA	NA	NA	NA	NA	NA	NA	Miseq; Minion	Noguchi Memorial Institute for Medical Research	PRJNA788433	SAMN23971223	2408
725	GCA_021536005.1.fasta	GCA_021536005.1	2233617	52.3299204832341	47.6700795167659	23.8439266893116	23.8261528274543	26.5281379932191	25.8017824900151	76	383314	211	29389.6973684211	1.98075196554706	201926	566	474038	0.0138803097061214	18	ASM2153600v1	Neisseria gonorrhoeae	485	OK	NA	GHA-NAV-031/2019	NA	NA	NA	NA	NCBI Prokaryotic Genome Annotation Pipeline (PGAP)	2233617	NA	Contig	2022-01-20	JAJQRY01	230102	NA	NA	NA	NA	NA	NA	NA	NA	Miseq; Minion	Noguchi Memorial Institute for Medical Research	PRJNA788433	SAMN23971224	2362
726	GCA_021536025.1.fasta	GCA_021536025.1	2269929	52.3298746348454	47.6701253651546	23.7215789568749	23.9485464082797	26.8480203565838	25.4818542782616	17	1067898	250	133525.235294118	1.97753828811814	204950	134	481930	0.0261068096924614	13	ASM2153602v1	Neisseria gonorrhoeae	485	OK	NA	GHA-ARM-165/2015	NA	NA	NA	NA	NCBI Prokaryotic Genome Annotation Pipeline (PGAP)	2269929	NA	Contig	2022-01-20	JAJQRW01	487380	NA	NA	NA	NA	NA	NA	NA	NA	Miseq; Minion	Noguchi Memorial Institute for Medical Research	PRJNA788433	SAMN23971222	2389
727	GCA_021536045.1.fasta	GCA_021536045.1	2220764	52.5152154844009	47.4847845155991	23.4546309288155	24.0301535867836	26.4943055633106	26.0209099210902	14	1222219	221	158626	1.96778557632729	202653	99	471611	0.00901444729596591	13	ASM2153604v1	Neisseria gonorrhoeae	485	OK	NA	GHA-ARM-127/2014	NA	NA	NA	NA	NCBI Prokaryotic Genome Annotation Pipeline (PGAP)	2220764	NA	Contig	2022-01-20	JAJQRU01	1222219	NA	NA	NA	NA	NA	NA	NA	NA	Miseq; Minion	Noguchi Memorial Institute for Medical Research	PRJNA788433	SAMN23971220	2348
728	GCA_021536065.1.fasta	GCA_021536065.1	2267772	52.3190602935392	47.6809397064608	23.857072051335	23.8238676551258	26.3537075155703	25.9653527779689	24	885335	235	94490.5	1.98073518906694	204687	178	481457	0.00742281561294484	13	ASM2153606v1	Neisseria gonorrhoeae	485	OK	NA	GHA-ARM-163/2015	NA	NA	NA	NA	NCBI Prokaryotic Genome Annotation Pipeline (PGAP)	2267772	NA	Contig	2022-01-20	JAJQRV01	465065	NA	NA	NA	NA	NA	NA	NA	NA	Miseq; Minion	Noguchi Memorial Institute for Medical Research	PRJNA788433	SAMN23971221	2390
729	GCA_021536075.1.fasta	GCA_021536075.1	2280616	52.2582056777643	47.7417943222357	23.6318608656609	24.1099334565749	26.2563710857067	26.0018345920576	13	1038460	238	175432	1.97688581631108	205255	116	484080	0.00487074690659332	18	ASM2153607v1	Neisseria gonorrhoeae	485	OK	NA	GHA-ARM-106/2014	NA	NA	NA	NA	NCBI Prokaryotic Genome Annotation Pipeline (PGAP)	2280616	NA	Contig	2022-01-20	JAJQRT01	833616	NA	NA	NA	NA	NA	NA	NA	NA	Miseq; Minion	Noguchi Memorial Institute for Medical Research	PRJNA788433	SAMN23971219	2404
730	GCA_021536105.1.fasta	GCA_021536105.1	2214512	52.4974351008258	47.5025648991742	23.6155414827285	23.8870234164457	26.2469112833888	26.250523817437	9	1769194	217	246056.888888889	1.9755791164299	202196	100	470115	-6.88135342458612e-05	33	ASM2153610v1	Neisseria gonorrhoeae	485	OK	NA	GHA-ARM-073/2013	NA	NA	NA	NA	NCBI Prokaryotic Genome Annotation Pipeline (PGAP)	2214512	NA	Contig	2022-01-20	JAJQRS01	1769194	NA	NA	NA	NA	NA	NA	NA	NA	Miseq; Minion	Noguchi Memorial Institute for Medical Research	PRJNA788433	SAMN23971218	2323
731	GCA_021536125.1.fasta	GCA_021536125.1	2214237	52.5003872665844	47.4996127334156	23.6511719386859	23.8484407947297	26.3228371669338	26.1775500996506	14	748822	225	158159.785714286	1.97853527043498	202219	147	470101	0.00276735229676467	33	ASM2153612v1	Neisseria gonorrhoeae	485	OK	NA	GHA-ARM-069/2013	NA	NA	NA	NA	NCBI Prokaryotic Genome Annotation Pipeline (PGAP)	2214237	NA	Contig	2022-01-20	JAJQRR01	421002	NA	NA	NA	NA	NA	NA	NA	NA	Miseq; Minion	Noguchi Memorial Institute for Medical Research	PRJNA788433	SAMN23971217	2326
732	GCA_021536145.1.fasta	GCA_021536145.1	2236134	52.3655559103345	47.6343993696263	23.9585373685119	23.6758620011144	26.0286279802552	26.3369279300793	6	2230923	210	372689	1.96968406815584	202745	59	474707	-0.00588745683044053	24	ASM2153614v1	Neisseria gonorrhoeae	485	OK	NA	GHA-ADB-230/2015	NA	NA	NA	NA	NCBI Prokaryotic Genome Annotation Pipeline (PGAP)	2236134	NA	Contig	2022-01-20	JAJQRP01	2230923	NA	NA	NA	NA	NA	NA	NA	NA	Miseq; Minion	Noguchi Memorial Institute for Medical Research	PRJNA788433	SAMN23971215	2359
733	GCA_021536165.1.fasta	GCA_021536165.1	2222625	52.4917608683426	47.5081941398122	24.0081435239863	23.5000506158259	25.9411281705191	26.5506326978235	14	1577450	207	158758.928571429	1.98394677146381	202648	114	471802	-0.011611432293787	13	ASM2153616v1	Neisseria gonorrhoeae	485	OK	NA	GHA-ARM-046/2013	NA	NA	NA	NA	NCBI Prokaryotic Genome Annotation Pipeline (PGAP)	2222625	NA	Contig	2022-01-20	JAJQRQ01	1577450	NA	NA	NA	NA	NA	NA	NA	NA	Miseq; Minion	Noguchi Memorial Institute for Medical Research	PRJNA788433	SAMN23971216	2339
734	GCA_021536175.1.fasta	GCA_021536175.1	2265459	52.310282375448	47.689717624552	23.4200663088584	24.2696513156936	26.6085150956164	25.7017672798316	12	968869	230	188788.25	1.98392333241451	204447	99	480851	0.0173340264018605	13	ASM2153617v1	Neisseria gonorrhoeae	485	OK	NA	GHA-ADB-216/2015	NA	NA	NA	NA	NCBI Prokaryotic Genome Annotation Pipeline (PGAP)	2265459	NA	Contig	2022-01-20	JAJQRO01	848437	NA	NA	NA	NA	NA	NA	NA	NA	Miseq; Minion	Noguchi Memorial Institute for Medical Research	PRJNA788433	SAMN23971214	2385
735	GCA_021536205.1.fasta	GCA_021536205.1	2201786	52.509326519471	47.490673480529	23.828428375873	23.6622451046559	25.7271596785519	26.7821668409191	17	882062	208	129516.823529412	1.96756919742824	201165	197	467302	-0.0200918052524645	53	ASM2153620v1	Neisseria gonorrhoeae	485	OK	NA	GHA-ADB-191/2015	NA	NA	NA	NA	NCBI Prokaryotic Genome Annotation Pipeline (PGAP)	2201786	NA	Contig	2022-01-20	JAJQRN01	333046	NA	NA	NA	NA	NA	NA	NA	NA	Miseq; Minion	Noguchi Memorial Institute for Medical Research	PRJNA788433	SAMN23971213	2320
736	GCA_021536225.1.fasta	GCA_021536225.1	2245593	52.3300081537483	47.6699473145846	23.7714492341221	23.8984980804625	26.3190168476656	26.0109913060826	34	605506	209	66046.8529411765	1.97639928034934	202820	263	476470	0.00588621237508706	14	ASM2153622v1	Neisseria gonorrhoeae	485	OK	NA	GHA-ADB-135/2014	NA	NA	NA	NA	NCBI Prokaryotic Genome Annotation Pipeline (PGAP)	2245593	NA	Contig	2022-01-20	JAJQRM01	278823	NA	NA	NA	NA	NA	NA	NA	NA	Miseq; Minion	Noguchi Memorial Institute for Medical Research	PRJNA788433	SAMN23971212	2386
737	GCA_021536245.1.fasta	GCA_021536245.1	2214653	52.5045684357775	47.4954315642225	23.4537419631879	24.0416896010346	26.3189763814015	26.185592054376	11	1515571	249	201332.090909091	1.98660916643528	202261	96	470133	0.00254043278517085	13	ASM2153624v1	Neisseria gonorrhoeae	485	OK	NA	GHA-ADB-129/2014	NA	NA	NA	NA	NCBI Prokaryotic Genome Annotation Pipeline (PGAP)	2214653	NA	Contig	2022-01-20	JAJQRL01	1515571	NA	NA	NA	NA	NA	NA	NA	NA	Miseq; Minion	Noguchi Memorial Institute for Medical Research	PRJNA788433	SAMN23971211	2330
738	GCA_021536265.1.fasta	GCA_021536265.1	2216715	52.3072654806775	47.6927345193225	23.798368306255	23.8943662130675	26.3863870637407	25.9208784169368	9	1786740	216	246301.666666667	1.98736062084824	199727	83	470271	0.00889950263173104	15	ASM2153626v1	Neisseria gonorrhoeae	485	OK	NA	GHA-ADB-095/2014	NA	NA	NA	NA	NCBI Prokaryotic Genome Annotation Pipeline (PGAP)	2216715	NA	Contig	2022-01-20	JAJQRJ01	1786740	NA	NA	NA	NA	NA	NA	NA	NA	Miseq; Minion	Noguchi Memorial Institute for Medical Research	PRJNA788433	SAMN23971209	2333
739	GCA_021536285.1.fasta	GCA_021536285.1	2275303	52.2839375678756	47.7160624321244	23.5943080987455	24.1217543333789	26.1846004685969	26.0993370992786	20	941565	219	113765.15	1.97197846575391	205002	168	482989	0.00163077559350984	16	ASM2153628v1	Neisseria gonorrhoeae	485	OK	NA	GHA-ADB-088/2014	NA	NA	NA	NA	NCBI Prokaryotic Genome Annotation Pipeline (PGAP)	2275303	NA	Contig	2022-01-20	JAJQRI01	792935	NA	NA	NA	NA	NA	NA	NA	NA	Miseq; Minion	Noguchi Memorial Institute for Medical Research	PRJNA788433	SAMN23971208	2415
740	GCA_021536305.1.fasta	GCA_021536305.1	2207574	52.5405716863851	47.4594283136149	23.6287888877111	23.8306394259037	26.350056668542	26.1905150178431	9	1112229	255	245286	1.9769873283422	201823	93	469007	0.00303654196325106	27	ASM2153630v1	Neisseria gonorrhoeae	485	OK	NA	GHA-ADB-055/2014	NA	NA	NA	NA	NCBI Prokaryotic Genome Annotation Pipeline (PGAP)	2207574	NA	Contig	2022-01-20	JAJQRH01	1112229	NA	NA	NA	NA	NA	NA	NA	NA	Miseq; Minion	Noguchi Memorial Institute for Medical Research	PRJNA788433	SAMN23971207	2332
741	GCA_021536325.1.fasta	GCA_021536325.1	2275380	52.2987808629767	47.7012191370233	23.6551696859426	24.0460494510807	26.1587515052431	26.1400293577337	12	968408	215	189615	1.9657244603466	205165	103	483036	0.000357984396586246	13	ASM2153632v1	Neisseria gonorrhoeae	485	OK	NA	GHA-ADB-099/2014	NA	NA	NA	NA	NCBI Prokaryotic Genome Annotation Pipeline (PGAP)	2275380	NA	Contig	2022-01-20	JAJQRK01	958708	NA	NA	NA	NA	NA	NA	NA	NA	Miseq; Minion	Noguchi Memorial Institute for Medical Research	PRJNA788433	SAMN23971210	2392
742	GCA_022574835.1.fasta	GCA_022574835.1	2154468	52.3627642647744	47.6372357352256	24.0231927324982	23.6140430027274	26.3616354478229	26.0011288169516	139	152438	201	15499.7697841727	1.98250983495654	195249	1068	456351	0.0068847899062084	53	ASM2257483v1	Neisseria gonorrhoeae	485	OK	NA	13781	NA	NA	NA	NA	NCBI Prokaryotic Genome Annotation Pipeline (PGAP)	2154468	NA	Contig	2022-03-15	JADWTE01	44018	NA	NA	NA	NA	NA	NA	NA	NA	Illumina NextSeq	University of KwaZulu-Natal	PRJNA681740	SAMN16967573	2263
743	GCA_022574845.1.fasta	GCA_022574845.1	2158574	52.3547953417395	47.6452046582605	23.8136844046116	23.8315202536489	26.1315108956191	26.2232844461204	135	172824	201	15989.437037037	1.9810296117876	195624	1026	457148	-0.001752915848536	12	ASM2257484v1	Neisseria gonorrhoeae	485	OK	NA	1599	NA	NA	NA	NA	NCBI Prokaryotic Genome Annotation Pipeline (PGAP)	2158574	NA	Contig	2022-03-15	JADWTD01	43072	NA	NA	NA	NA	NA	NA	NA	NA	Illumina NextSeq	University of KwaZulu-Natal	PRJNA681740	SAMN16967574	2260
744	GCA_022574875.1.fasta	GCA_022574875.1	2117093	52.4617010211644	47.5382989788356	23.5228211514563	24.0154778273793	26.3980373087059	26.0636637124585	155	127852	201	13658.664516129	1.98140656894697	193181	1116	448246	0.00637367050131318	34	ASM2257487v1	Neisseria gonorrhoeae	485	OK	NA	8156	NA	NA	NA	NA	NCBI Prokaryotic Genome Annotation Pipeline (PGAP)	2117093	NA	Contig	2022-03-15	JADWTH01	40454	NA	NA	NA	NA	NA	NA	NA	NA	Illumina NextSeq	University of KwaZulu-Natal	PRJNA681740	SAMN16967601	2220
745	GCA_022574895.1.fasta	GCA_022574895.1	2165010	52.3359707345463	47.6640292654537	23.6289439771641	24.0350852882897	26.1746135121778	26.1613572223685	136	184255	207	15919.1911764706	1.98239062041323	196013	1024	458690	0.000253292135852895	22	ASM2257489v1	Neisseria gonorrhoeae	485	OK	NA	12970	NA	NA	NA	NA	NCBI Prokaryotic Genome Annotation Pipeline (PGAP)	2165010	NA	Contig	2022-03-15	JADWTK01	48492	NA	NA	NA	NA	NA	NA	NA	NA	Illumina NextSeq	University of KwaZulu-Natal	PRJNA681740	SAMN16967599	2265
746	GCA_022574915.1.fasta	GCA_022574915.1	2104460	52.5702080343651	47.4297919656349	23.6400311718921	23.7897607937428	26.1442840443629	26.4259239900022	142	140170	203	14820.1408450704	1.98390305941217	193139	1086	445882	-0.00535740595614824	40	ASM2257491v1	Neisseria gonorrhoeae	485	OK	NA	8136	NA	NA	NA	NA	NCBI Prokaryotic Genome Annotation Pipeline (PGAP)	2104460	NA	Contig	2022-03-15	JADWTI01	41914	NA	NA	NA	NA	NA	NA	NA	NA	Illumina NextSeq	University of KwaZulu-Natal	PRJNA681740	SAMN16967600	2191
747	GCA_022574935.1.fasta	GCA_022574935.1	2163650	52.3397499595591	47.6602500404409	23.6926489959097	23.9676010445312	26.162965359462	26.1767846000971	139	184343	207	15565.8273381295	1.98260852786615	195902	1066	458380	-0.000264029550116587	35	ASM2257493v1	Neisseria gonorrhoeae	485	OK	NA	12970	NA	NA	NA	NA	NCBI Prokaryotic Genome Annotation Pipeline (PGAP)	2163650	NA	Contig	2022-03-15	JADWTL01	45703	NA	NA	NA	NA	NA	NA	NA	NA	Illumina NextSeq	University of KwaZulu-Natal	PRJNA681740	SAMN16967598	2256
748	GCA_022574955.1.fasta	GCA_022574955.1	2119192	52.4423459507208	47.5576540492792	23.9178894597564	23.6397645895228	25.8055428672815	26.6368030834393	143	172851	210	14819.5244755245	1.98108153137291	193214	1099	448777	-0.015850934985612	53	ASM2257495v1	Neisseria gonorrhoeae	485	OK	NA	14601	NA	NA	NA	NA	NCBI Prokaryotic Genome Annotation Pipeline (PGAP)	2119192	NA	Contig	2022-03-15	JADWTJ01	40041	NA	NA	NA	NA	NA	NA	NA	NA	Illumina NextSeq	University of KwaZulu-Natal	PRJNA681740	SAMN16967577	2206
749	GCA_022574975.1.fasta	GCA_022574975.1	2107322	52.5447938188848	47.4552061811152	23.5660236072133	23.8891825739019	26.9910341181841	25.5537597007007	128	210544	210	16463.453125	1.98409700244499	193135	1007	446334	0.0273533172941456	53	ASM2257497v1	Neisseria gonorrhoeae	485	OK	NA	1582	NA	NA	NA	NA	NCBI Prokaryotic Genome Annotation Pipeline (PGAP)	2107322	NA	Contig	2022-03-15	JADWTG01	41051	NA	NA	NA	NA	NA	NA	NA	NA	Illumina NextSeq	University of KwaZulu-Natal	PRJNA681740	SAMN16967563	2203
750	GCA_022574995.1.fasta	GCA_022574995.1	2156627	52.3651980616027	47.6348019383973	23.7993867275148	23.8354152108825	26.1548705455324	26.2103275160702	139	172577	204	15515.3021582734	1.98254693190774	195471	1018	456777	-0.0010590425051492	13	ASM2257499v1	Neisseria gonorrhoeae	485	OK	NA	14601	NA	NA	NA	NA	NCBI Prokaryotic Genome Annotation Pipeline (PGAP)	2156627	NA	Contig	2022-03-15	JADWTM01	41135	NA	NA	NA	NA	NA	NA	NA	NA	Illumina NextSeq	University of KwaZulu-Natal	PRJNA681740	SAMN16967588	2254
751	GCA_022575015.1.fasta	GCA_022575015.1	2163827	52.3556642929402	47.6443357070598	23.6409380232338	24.0033976838259	26.6453371734432	25.7103271194971	142	207825	203	15238.2183098592	1.98387553352389	196056	1072	458344	0.0178588136846955	35	ASM2257501v1	Neisseria gonorrhoeae	485	OK	NA	1588	NA	NA	NA	NA	NCBI Prokaryotic Genome Annotation Pipeline (PGAP)	2163827	NA	Contig	2022-03-15	JADWTO01	40473	NA	NA	NA	NA	NA	NA	NA	NA	Illumina NextSeq	University of KwaZulu-Natal	PRJNA681740	SAMN16967584	2263
752	GCA_022575035.1.fasta	GCA_022575035.1	2112161	52.5303705541386	47.4696294458614	23.7509829979817	23.7186464478797	25.8612387976106	26.669131756528	152	207242	201	13895.7960526316	1.98185047312795	193556	1181	447386	-0.0153795404524095	45	ASM2257503v1	Neisseria gonorrhoeae	485	OK	NA	8136	NA	NA	NA	NA	NCBI Prokaryotic Genome Annotation Pipeline (PGAP)	2112161	NA	Contig	2022-03-15	JADWTP01	41012	NA	NA	NA	NA	NA	NA	NA	NA	Illumina NextSeq	University of KwaZulu-Natal	PRJNA681740	SAMN16967597	2210
753	GCA_022575055.1.fasta	GCA_022575055.1	2067787	52.6591955554416	47.3408044445584	23.6342041032273	23.7066003413311	26.6907568332715	25.9684387221701	145	149227	203	14260.6	1.98014562370332	190889	1131	437944	0.013716846668136	46	ASM2257505v1	Neisseria gonorrhoeae	485	OK	NA	12246	NA	NA	NA	NA	NCBI Prokaryotic Genome Annotation Pipeline (PGAP)	2067787	NA	Contig	2022-03-15	JADWTQ01	40302	NA	NA	NA	NA	NA	NA	NA	NA	Illumina NextSeq	University of KwaZulu-Natal	PRJNA681740	SAMN16967596	2149
754	GCA_022575075.1.fasta	GCA_022575075.1	2101868	52.5631485897307	47.4368514102693	23.90154852731	23.5353028829593	25.5938527062594	26.9692958834713	135	207171	200	15569.3925925926	1.9838290177928	192747	1032	445179	-0.0261674426687714	39	ASM2257507v1	Neisseria gonorrhoeae	485	OK	NA	7356	NA	NA	NA	NA	NCBI Prokaryotic Genome Annotation Pipeline (PGAP)	2101868	NA	Contig	2022-03-15	JADWTU01	40984	NA	NA	NA	NA	NA	NA	NA	NA	Illumina NextSeq	University of KwaZulu-Natal	PRJNA681740	SAMN16967582	2191
755	GCA_022575115.1.fasta	GCA_022575115.1	2168042	52.3137466894092	47.6862533105908	23.7689583504379	23.917294960153	26.1474639328943	26.1662827565149	146	140192	203	14849.602739726	1.98360330958976	196111	1069	459173	-0.000359729990900916	13	ASM2257511v1	Neisseria gonorrhoeae	485	OK	NA	1588	NA	NA	NA	NA	NCBI Prokaryotic Genome Annotation Pipeline (PGAP)	2168042	NA	Contig	2022-03-15	JADWTT01	40379	NA	NA	NA	NA	NA	NA	NA	NA	Illumina NextSeq	University of KwaZulu-Natal	PRJNA681740	SAMN16967595	2275
756	GCA_022575135.1.fasta	GCA_022575135.1	2195781	52.3111822171701	47.6888177828299	23.6674786784292	24.0213391044007	26.6679600561258	25.6432221610443	366	125363	201	5999.40163934426	1.97381504616613	198601	2450	464906	0.0195892704322246	47	ASM2257513v1	Neisseria gonorrhoeae	485	OK	NA	8123	NA	NA	NA	NA	NCBI Prokaryotic Genome Annotation Pipeline (PGAP)	2195781	NA	Contig	2022-03-15	JADWTV01	20442	NA	NA	NA	NA	NA	NA	NA	NA	Illumina NextSeq	University of KwaZulu-Natal	PRJNA681740	SAMN16967594	2410
757	GCA_022575145.1.fasta	GCA_022575145.1	2111501	52.5206476340764	47.4793523659236	23.6732542395197	23.8060981264039	26.0772786752173	26.4433689588591	148	207263	201	14266.8986486486	1.98114985007567	193379	1136	447317	-0.00697040688059417	37	ASM2257514v1	Neisseria gonorrhoeae	485	OK	NA	8136	NA	NA	NA	NA	NCBI Prokaryotic Genome Annotation Pipeline (PGAP)	2111501	NA	Contig	2022-03-15	JADWTX01	41012	NA	NA	NA	NA	NA	NA	NA	NA	Illumina NextSeq	University of KwaZulu-Natal	PRJNA681740	SAMN16967592	2216
758	GCA_022575175.1.fasta	GCA_022575175.1	2162365	52.352771155656	47.647228844344	23.8588767391259	23.7883521052181	25.8704242808222	26.4823468748338	162	176078	202	13347.9320987654	1.98162875854454	195891	1187	457996	-0.0116884470583663	33	ASM2257517v1	Neisseria gonorrhoeae	485	OK	NA	1588	NA	NA	NA	NA	NCBI Prokaryotic Genome Annotation Pipeline (PGAP)	2162365	NA	Contig	2022-03-15	JADWTY01	40135	NA	NA	NA	NA	NA	NA	NA	NA	Illumina NextSeq	University of KwaZulu-Natal	PRJNA681740	SAMN16967581	2270
759	GCA_022575215.1.fasta	GCA_022575215.1	2168056	52.342052050316	47.657947949684	23.7235108318235	23.9344371178604	26.2520433051545	26.0900087451616	135	207464	209	16059.6740740741	1.98347794485365	196262	1045	459225	0.00309568604297667	37	ASM2257521v1	Neisseria gonorrhoeae	485	OK	NA	1931	NA	NA	NA	NA	NCBI Prokaryotic Genome Annotation Pipeline (PGAP)	2168056	NA	Contig	2022-03-15	JADWUC01	41907	NA	NA	NA	NA	NA	NA	NA	NA	Illumina NextSeq	University of KwaZulu-Natal	PRJNA681740	SAMN16967590	2280
760	GCA_022575235.1.fasta	GCA_022575235.1	2111290	52.5277437017179	47.4722562982821	23.781669026993	23.6905872712891	26.2841201350833	26.2436235666346	154	172334	200	13709.6753246753	1.98090631641859	193343	1163	447230	0.000770955795829205	42	ASM2257523v1	Neisseria gonorrhoeae	485	OK	NA	1582	NA	NA	NA	NA	NCBI Prokaryotic Genome Annotation Pipeline (PGAP)	2111290	NA	Contig	2022-03-15	JADWUD01	40467	NA	NA	NA	NA	NA	NA	NA	NA	Illumina NextSeq	University of KwaZulu-Natal	PRJNA681740	SAMN16967589	2213
761	GCA_022575255.1.fasta	GCA_022575255.1	2164749	52.3220936930794	47.6779063069206	23.7318506672136	23.946055639707	26.3242066401232	25.9978870529563	156	99432	203	13876.5961538462	1.9833364664019	195882	1168	458420	0.00623674559128125	36	ASM2257525v1	Neisseria gonorrhoeae	485	OK	NA	1588	NA	NA	NA	NA	NCBI Prokaryotic Genome Annotation Pipeline (PGAP)	2164749	NA	Contig	2022-03-15	JADWUB01	40270	NA	NA	NA	NA	NA	NA	NA	NA	Illumina NextSeq	University of KwaZulu-Natal	PRJNA681740	SAMN16967591	2268
762	GCA_022575275.1.fasta	GCA_022575275.1	2163992	52.3316629636339	47.6683370363661	23.6100225878839	24.0583144484822	26.6467713374171	25.6848916262167	155	207388	203	13961.2387096774	1.98178621310667	195893	1118	458297	0.0183804537583458	13	ASM2257527v1	Neisseria gonorrhoeae	485	OK	NA	1588	NA	NA	NA	NA	NCBI Prokaryotic Genome Annotation Pipeline (PGAP)	2163992	NA	Contig	2022-03-15	JADWUE01	41011	NA	NA	NA	NA	NA	NA	NA	NA	Illumina NextSeq	University of KwaZulu-Natal	PRJNA681740	SAMN16967578	2272
763	GCA_022575305.1.fasta	GCA_022575305.1	2166168	52.3180565865621	47.6819434134379	23.8255296911412	23.8564137222967	26.1495414944732	26.1685150920889	132	172322	201	16410.3636363636	1.98329420164415	195985	1023	458705	-0.000362658685234335	31	ASM2257530v1	Neisseria gonorrhoeae	485	OK	NA	13942	NA	NA	NA	NA	NCBI Prokaryotic Genome Annotation Pipeline (PGAP)	2166168	NA	Contig	2022-03-15	JADWTZ01	41039	NA	NA	NA	NA	NA	NA	NA	NA	Illumina NextSeq	University of KwaZulu-Natal	PRJNA681740	SAMN16967580	2283
764	GCA_022575335.1.fasta	GCA_022575335.1	2151065	52.4000901878837	47.5999098121163	23.9243351549116	23.6755746572047	26.4070588289987	25.993031358885	153	108115	204	14059.2483660131	1.98030655643914	195330	1123	455567	0.00790127399836758	15	ASM2257533v1	Neisseria gonorrhoeae	485	OK	NA	1932	NA	NA	NA	NA	NCBI Prokaryotic Genome Annotation Pipeline (PGAP)	2151065	NA	Contig	2022-03-15	JADWUH01	40985	NA	NA	NA	NA	NA	NA	NA	NA	Illumina NextSeq	University of KwaZulu-Natal	PRJNA681740	SAMN16967560	2243
765	GCA_022575345.1.fasta	GCA_022575345.1	2160041	52.3771076567528	47.6228923432472	23.8825559329661	23.7403364102811	25.8351577585796	26.5419498981732	132	210763	208	16363.946969697	1.98072187049701	195939	1029	457529	-0.0134942949546876	48	ASM2257534v1	Neisseria gonorrhoeae	485	OK	NA	13942	NA	NA	NA	NA	NCBI Prokaryotic Genome Annotation Pipeline (PGAP)	2160041	NA	Contig	2022-03-15	JADWUF01	46482	NA	NA	NA	NA	NA	NA	NA	NA	Illumina NextSeq	University of KwaZulu-Natal	PRJNA681740	SAMN16967562	2262
766	GCA_022575375.1.fasta	GCA_022575375.1	2165082	52.3226833902827	47.6773166097173	23.7353596769083	23.941956932809	26.3383557759013	25.9843276143813	153	140187	204	14150.862745098	1.98140465945237	195886	1164	458447	0.00676624627370948	53	ASM2257537v1	Neisseria gonorrhoeae	485	OK	NA	1588	NA	NA	NA	NA	NCBI Prokaryotic Genome Annotation Pipeline (PGAP)	2165082	NA	Contig	2022-03-15	JADWUI01	39859	NA	NA	NA	NA	NA	NA	NA	NA	Illumina NextSeq	University of KwaZulu-Natal	PRJNA681740	SAMN16967559	2273
767	GCA_022575415.1.fasta	GCA_022575415.1	2165393	52.3127210626431	47.6872789373569	23.8521598619742	23.8351190753826	26.12283313006	26.1898879325831	157	129818	200	13792.3121019108	1.9828663612227	195903	1150	458579	-0.00128180681794114	12	ASM2257541v1	Neisseria gonorrhoeae	485	OK	NA	1588	NA	NA	NA	NA	NCBI Prokaryotic Genome Annotation Pipeline (PGAP)	2165393	NA	Contig	2022-03-15	JADWUK01	39067	NA	NA	NA	NA	NA	NA	NA	NA	Illumina NextSeq	University of KwaZulu-Natal	PRJNA681740	SAMN16967557	2263
768	GCA_022575435.1.fasta	GCA_022575435.1	2173288	52.312578912689	47.687421087311	23.6836535240612	24.0037675632498	25.9631949378085	26.3493839748805	193	137333	201	11260.5595854922	1.97905753472067	196569	1435	460300	-0.00738233604801812	53	ASM2257543v1	Neisseria gonorrhoeae	485	OK	NA	1588	NA	NA	NA	NA	NCBI Prokaryotic Genome Annotation Pipeline (PGAP)	2173288	NA	Contig	2022-03-15	JADWUL01	39653	NA	NA	NA	NA	NA	NA	NA	NA	Illumina NextSeq	University of KwaZulu-Natal	PRJNA681740	SAMN16967556	2303
769	GCA_022575455.1.fasta	GCA_022575455.1	2164980	52.321453315966	47.678546684034	23.5922733697309	24.0862733143031	26.3528069543368	25.9686463616292	162	140194	203	13364.0740740741	1.98012525977225	195943	1260	458522	0.00734231502301042	52	ASM2257545v1	Neisseria gonorrhoeae	485	OK	NA	1588	NA	NA	NA	NA	NCBI Prokaryotic Genome Annotation Pipeline (PGAP)	2164980	NA	Contig	2022-03-15	JADWUM01	40371	NA	NA	NA	NA	NA	NA	NA	NA	Illumina NextSeq	University of KwaZulu-Natal	PRJNA681740	SAMN16967555	2269
770	GCA_022575475.1.fasta	GCA_022575475.1	2165438	52.3074777481507	47.6925222518493	23.7050425826092	23.9874796692401	26.2951883175598	26.0122894305909	157	140216	203	13792.5987261146	1.98262906393247	195895	1138	458615	0.00540838325890856	16	ASM2257547v1	Neisseria gonorrhoeae	485	OK	NA	8133	NA	NA	NA	NA	NCBI Prokaryotic Genome Annotation Pipeline (PGAP)	2165438	NA	Contig	2022-03-15	JADWUQ01	40478	NA	NA	NA	NA	NA	NA	NA	NA	Illumina NextSeq	University of KwaZulu-Natal	PRJNA681740	SAMN16967551	2268
771	GCA_022575515.1.fasta	GCA_022575515.1	2108706	52.559911149302	47.440088850698	23.6778384468959	23.7622504038021	26.1605932737897	26.3993178755123	146	140119	205	14443.1917808219	1.98023820516814	193412	1091	446631	-0.00454195215521669	32	ASM2257551v1	Neisseria gonorrhoeae	485	OK	NA	1582	NA	NA	NA	NA	NCBI Prokaryotic Genome Annotation Pipeline (PGAP)	2108706	NA	Contig	2022-03-15	JADWUR01	40968	NA	NA	NA	NA	NA	NA	NA	NA	Illumina NextSeq	University of KwaZulu-Natal	PRJNA681740	SAMN16967550	2203
772	GCA_022575535.1.fasta	GCA_022575535.1	2109350	52.553535449309	47.446464550691	23.5454523905468	23.9010121601441	26.6179154715908	25.9356199777183	159	150801	209	13266.3522012579	1.98151516673923	193381	1172	446901	0.0129828657204354	39	ASM2257553v1	Neisseria gonorrhoeae	485	OK	NA	1582	NA	NA	NA	NA	NCBI Prokaryotic Genome Annotation Pipeline (PGAP)	2109350	NA	Contig	2022-03-15	JADWUP01	40395	NA	NA	NA	NA	NA	NA	NA	NA	Illumina NextSeq	University of KwaZulu-Natal	PRJNA681740	SAMN16967552	2214
773	GCA_022575555.1.fasta	GCA_022575555.1	2178038	52.306295849751	47.693704150249	23.684022041856	24.009682108393	26.6760267727193	25.6302690770317	205	152460	200	10624.5756097561	1.98244011034576	196938	1458	461257	0.0199929602870659	37	ASM2257555v1	Neisseria gonorrhoeae	485	OK	NA	13942	NA	NA	NA	NA	NCBI Prokaryotic Genome Annotation Pipeline (PGAP)	2178038	NA	Contig	2022-03-15	JADWUN01	40324	NA	NA	NA	NA	NA	NA	NA	NA	Illumina NextSeq	University of KwaZulu-Natal	PRJNA681740	SAMN16967554	2325
774	GCA_022575575.1.fasta	GCA_022575575.1	2167823	52.3134960741721	47.6865039258279	23.8504711869927	23.8360327388352	26.117399806165	26.1960962680071	157	207402	201	13807.7898089172	1.98156348428235	196087	1138	459134	-0.00150432427094057	14	ASM2257557v1	Neisseria gonorrhoeae	485	OK	NA	1588	NA	NA	NA	NA	NCBI Prokaryotic Genome Annotation Pipeline (PGAP)	2167823	NA	Contig	2022-03-15	JADWUT01	40377	NA	NA	NA	NA	NA	NA	NA	NA	Illumina NextSeq	University of KwaZulu-Natal	PRJNA681740	SAMN16967548	2279
775	GCA_022575595.1.fasta	GCA_022575595.1	2163481	52.3253035270474	47.6746964729526	23.6570138586842	24.0176826142684	26.4968816458291	25.8284218812183	148	111532	201	14618.1148648649	1.98179313206677	195691	1161	458223	0.012775076675194	53	ASM2257559v1	Neisseria gonorrhoeae	485	OK	NA	14601	NA	NA	NA	NA	NCBI Prokaryotic Genome Annotation Pipeline (PGAP)	2163481	NA	Contig	2022-03-15	JADWUS01	40475	NA	NA	NA	NA	NA	NA	NA	NA	Illumina NextSeq	University of KwaZulu-Natal	PRJNA681740	SAMN16967549	2260
776	GCA_022575615.1.fasta	GCA_022575615.1	2102967	52.5520371931657	47.4479628068343	24.1522097113269	23.2957530955074	25.8217556433363	26.7302815498294	134	108024	203	15693.7835820896	1.98196643238746	192825	1012	445456	-0.0172881196432708	16	ASM2257561v1	Neisseria gonorrhoeae	485	OK	NA	14589	NA	NA	NA	NA	NCBI Prokaryotic Genome Annotation Pipeline (PGAP)	2102967	NA	Contig	2022-03-15	JADWUU01	40877	NA	NA	NA	NA	NA	NA	NA	NA	Illumina NextSeq	University of KwaZulu-Natal	PRJNA681740	SAMN16967547	2193
777	GCA_022575625.1.fasta	GCA_022575625.1	2067012	52.6617165260772	47.3382834739227	23.6855422222996	23.6527412516231	26.1141202857071	26.5475962403702	162	207639	200	12759.3333333333	1.98094205356474	190960	1191	437833	-0.00823132976397396	46	ASM2257562v1	Neisseria gonorrhoeae	485	OK	NA	11368	NA	NA	NA	NA	NCBI Prokaryotic Genome Annotation Pipeline (PGAP)	2067012	NA	Contig	2022-03-15	JADWUV01	41129	NA	NA	NA	NA	NA	NA	NA	NA	Illumina NextSeq	University of KwaZulu-Natal	PRJNA681740	SAMN16967546	2169
778	GCA_022575655.1.fasta	GCA_022575655.1	2159980	52.3148825452088	47.6851174547912	23.9295271252512	23.7555903295401	25.9019527958592	26.4129297493495	148	172859	203	14594.4594594595	1.9824041584741	195320	1143	457455	-0.00976733443009716	53	ASM2257565v1	Neisseria gonorrhoeae	485	OK	NA	14601	NA	NA	NA	NA	NCBI Prokaryotic Genome Annotation Pipeline (PGAP)	2159980	NA	Contig	2022-03-15	JADWUW01	40476	NA	NA	NA	NA	NA	NA	NA	NA	Illumina NextSeq	University of KwaZulu-Natal	PRJNA681740	SAMN16967545	2269
779	GCA_022575665.1.fasta	GCA_022575665.1	2105918	52.5621130547343	47.4378869452657	23.355040414679	24.0828465305867	26.514707600201	26.0474054545334	148	207342	200	14229.1756756757	1.98078806632547	193145	1105	446148	0.00889047487837823	40	ASM2257566v1	Neisseria gonorrhoeae	485	OK	NA	1582	NA	NA	NA	NA	NCBI Prokaryotic Genome Annotation Pipeline (PGAP)	2105918	NA	Contig	2022-03-15	JADWUX01	39860	NA	NA	NA	NA	NA	NA	NA	NA	Illumina NextSeq	University of KwaZulu-Natal	PRJNA681740	SAMN16967544	2199
780	GCA_022575695.1.fasta	GCA_022575695.1	2156462	52.3488009526715	47.6511990473284	23.6594941158249	23.9917049315035	26.3719926435059	25.9768083091657	150	149318	201	14376.4133333333	1.98282534415363	195295	1181	456739	0.00754906181514098	51	ASM2257569v1	Neisseria gonorrhoeae	485	OK	NA	14601	NA	NA	NA	NA	NCBI Prokaryotic Genome Annotation Pipeline (PGAP)	2156462	NA	Contig	2022-03-15	JADWUY01	40346	NA	NA	NA	NA	NA	NA	NA	NA	Illumina NextSeq	University of KwaZulu-Natal	PRJNA681740	SAMN16967543	2266
781	GCA_022575715.1.fasta	GCA_022575715.1	2160359	52.3598161231536	47.6401838768464	23.8907052022372	23.7494786746092	26.3298368465612	26.0299792765925	151	105069	201	14307.0132450331	1.98179769927159	195732	1110	457562	0.00572686445772479	13	ASM2257571v1	Neisseria gonorrhoeae	485	OK	NA	1599	NA	NA	NA	NA	NCBI Prokaryotic Genome Annotation Pipeline (PGAP)	2160359	NA	Contig	2022-03-15	JADWUZ01	40381	NA	NA	NA	NA	NA	NA	NA	NA	Illumina NextSeq	University of KwaZulu-Natal	PRJNA681740	SAMN16967542	2269
782	GCA_022575725.1.fasta	GCA_022575725.1	2147445	52.4376177271129	47.5623822728871	23.7008631187295	23.8615191541576	26.5512737229591	25.8863440041538	140	172833	205	15338.8928571429	1.98210433337622	195316	1113	454698	0.0126803952510904	53	ASM2257572v1	Neisseria gonorrhoeae	485	OK	NA	1599	NA	NA	NA	NA	NCBI Prokaryotic Genome Annotation Pipeline (PGAP)	2147445	NA	Contig	2022-03-15	JADWVB01	43069	NA	NA	NA	NA	NA	NA	NA	NA	Illumina NextSeq	University of KwaZulu-Natal	PRJNA681740	SAMN16967572	2249
783	GCA_022575755.1.fasta	GCA_022575755.1	2126243	52.4003606361079	47.5996393638921	23.642594002661	23.9570453612311	26.0492333190515	26.3511273170564	150	172929	210	14174.9533333333	1.98156516937159	193520	1121	450301	-0.0057612961884256	53	ASM2257575v1	Neisseria gonorrhoeae	485	OK	NA	1931	NA	NA	NA	NA	NCBI Prokaryotic Genome Annotation Pipeline (PGAP)	2126243	NA	Contig	2022-03-15	JADWVD01	40407	NA	NA	NA	NA	NA	NA	NA	NA	Illumina NextSeq	University of KwaZulu-Natal	PRJNA681740	SAMN16967570	2227
784	GCA_022575765.1.fasta	GCA_022575765.1	2111445	52.5104371650694	47.4895628349306	23.6764869556157	23.8130758793149	26.3017980577282	26.2086391073412	167	105140	219	12643.3832335329	1.98409308789152	193198	1266	447128	0.0017741035004947	53	ASM2257576v1	Neisseria gonorrhoeae	485	OK	NA	8136	NA	NA	NA	NA	NCBI Prokaryotic Genome Annotation Pipeline (PGAP)	2111445	NA	Contig	2022-03-15	JADWVA01	39020	NA	NA	NA	NA	NA	NA	NA	NA	Illumina NextSeq	University of KwaZulu-Natal	PRJNA681740	SAMN16967541	2217
785	GCA_022575795.1.fasta	GCA_022575795.1	2164109	52.3293882147341	47.6706117852659	23.7489424053964	23.9216693798695	26.3091646492852	26.0202235654489	145	120371	201	14924.8896551724	1.98150432434504	195873	1086	458339	0.00552158344849514	15	ASM2257579v1	Neisseria gonorrhoeae	485	OK	NA	1599	NA	NA	NA	NA	NCBI Prokaryotic Genome Annotation Pipeline (PGAP)	2164109	NA	Contig	2022-03-15	JADWVF01	40902	NA	NA	NA	NA	NA	NA	NA	NA	Illumina NextSeq	University of KwaZulu-Natal	PRJNA681740	SAMN16967568	2273
786	GCA_022575815.1.fasta	GCA_022575815.1	2169037	52.3361288903785	47.6638711096215	23.8937371746079	23.7701339350136	25.9118216978318	26.4243071925467	150	153621	201	14460.2466666667	1.98161958184816	196324	1127	459519	-0.00979219337731999	48	ASM2257581v1	Neisseria gonorrhoeae	485	OK	NA	14601	NA	NA	NA	NA	NCBI Prokaryotic Genome Annotation Pipeline (PGAP)	2169037	NA	Contig	2022-03-15	JADWVE01	40466	NA	NA	NA	NA	NA	NA	NA	NA	Illumina NextSeq	University of KwaZulu-Natal	PRJNA681740	SAMN16967569	2281
787	GCA_022575835.1.fasta	GCA_022575835.1	2107176	52.5473904410453	47.4526095589547	23.7640329996165	23.6885765593382	26.1912151619039	26.3561752791414	169	140037	201	12468.4970414201	1.97967375957636	193194	1226	446254	-0.00313926373608495	14	ASM2257583v1	Neisseria gonorrhoeae	485	OK	NA	1597	NA	NA	NA	NA	NCBI Prokaryotic Genome Annotation Pipeline (PGAP)	2107176	NA	Contig	2022-03-15	JADWVI01	40347	NA	NA	NA	NA	NA	NA	NA	NA	Illumina NextSeq	University of KwaZulu-Natal	PRJNA681740	SAMN16967576	2203
788	GCA_022575855.1.fasta	GCA_022575855.1	2199845	52.1882223520293	47.8117776479707	23.8935015876119	23.9182760603588	26.016696630899	26.1715257211304	173	115808	203	12715.8670520231	1.9814430457999	197731	1258	465997	-0.0029667438984025	14	ASM2257585v1	Neisseria gonorrhoeae	485	OK	NA	14601	NA	NA	NA	NA	NCBI Prokaryotic Genome Annotation Pipeline (PGAP)	2199845	NA	Contig	2022-03-15	JADWVC01	37442	NA	NA	NA	NA	NA	NA	NA	NA	Illumina NextSeq	University of KwaZulu-Natal	PRJNA681740	SAMN16967571	2315
789	GCA_022575865.1.fasta	GCA_022575865.1	2155201	52.3486672472776	47.6513327527224	23.7817261591842	23.8696065935381	26.2400119524815	26.1086552947962	134	172847	201	16083.5895522388	1.98131637397941	195323	997	456429	0.00250926460199665	14	ASM2257586v1	Neisseria gonorrhoeae	485	OK	NA	1599	NA	NA	NA	NA	NCBI Prokaryotic Genome Annotation Pipeline (PGAP)	2155201	NA	Contig	2022-03-15	JADWVG01	43074	NA	NA	NA	NA	NA	NA	NA	NA	Illumina NextSeq	University of KwaZulu-Natal	PRJNA681740	SAMN16967567	2258
790	GCA_022575895.1.fasta	GCA_022575895.1	2247083	52.168833995006	47.831166004994	23.8237750897497	24.0073909152443	26.2869239810011	25.8819100140048	546	41038	202	4115.53663003663	1.97635368706535	201807	3542	475944	0.00776352346757638	13	ASM2257589v1	Neisseria gonorrhoeae	485	OK	NA	1921	NA	NA	NA	NA	NCBI Prokaryotic Genome Annotation Pipeline (PGAP)	2247083	NA	Contig	2022-03-15	JADWVK01	16359	NA	NA	NA	NA	NA	NA	NA	NA	Illumina NextSeq	University of KwaZulu-Natal	PRJNA681740	SAMN16967565	2554
791	GCA_022575905.1.fasta	GCA_022575905.1	2111146	52.4789379796565	47.5210620203435	23.8168274482201	23.7042345721234	26.089479363341	26.3894586163155	136	149399	204	15523.1323529412	1.98267255494282	192768	1020	447150	-0.0057161837591061	21	ASM2257590v1	Neisseria gonorrhoeae	485	OK	NA	13781	NA	NA	NA	NA	NCBI Prokaryotic Genome Annotation Pipeline (PGAP)	2111146	NA	Contig	2022-03-15	JADWVJ01	40645	NA	NA	NA	NA	NA	NA	NA	NA	Illumina NextSeq	University of KwaZulu-Natal	PRJNA681740	SAMN16967575	2215
792	GCA_022833245.1.fasta	GCA_022833245.1	2195383	52.3321898730199	47.6678101269801	24.0106168263123	23.6571933006678	25.7586489464481	26.5735409265718	86	220631	501	25527.7093023256	1.98517151461866	198756	693	465507	-0.0155715245645369	13	ASM2283324v1	Neisseria gonorrhoeae	485	OK	NA	GU20180115-5	NA	NA	NA	NA	NA	2195383	NA	Contig	2022-03-11	BLRT01	67596	NA	NA	NA	NA	NA	NA	NA	NA	Illumina MiSeq	Department of Bacteriology, National Institute of Infectious Diseases	PRJDB9589	SAMD00219971	NA
793	GCA_023096005.1.fasta	GCA_023096005.1	2144768	52.3757814365004	47.6242185634996	23.8498056666269	23.7744128968728	26.2193859662211	26.1563954702793	100	152577	573	21447.68	1.98487037739064	194968	790	454513	0.00120266455629153	27	ASM2309600v1	Neisseria gonorrhoeae	485	OK	NA	M111a	NA	NA	NA	NA	NCBI Prokaryotic Genome Annotation Pipeline (PGAP)	2144768	NA	Contig	2022-04-24	JALMLK01	49429	NA	NA	NA	NA	NA	NA	NA	NA	Illumina MiSeq	Instituto de Pesquisa Pele Pequeno Principe	PRJNA785542	SAMN26195807	2279
794	GCA_023096025.1.fasta	GCA_023096025.1	2143217	52.3944612234785	47.6055387765215	23.7382868836893	23.8672518928321	26.0919449593765	26.302516264102	89	219379	569	24081.0898876404	1.98700613513124	194940	832	454210	-0.00401896116132213	122	ASM2309602v1	Neisseria gonorrhoeae	485	OK	NA	M128a	NA	NA	NA	NA	NCBI Prokaryotic Genome Annotation Pipeline (PGAP)	2143217	NA	Contig	2022-04-24	JALMLL01	50440	NA	NA	NA	NA	NA	NA	NA	NA	Illumina MiSeq	Instituto de Pesquisa Pele Pequeno Principe	PRJNA785542	SAMN26195808	2274
795	GCA_023096045.1.fasta	GCA_023096045.1	2138964	52.3925601365895	47.6074398634105	23.8825898893109	23.7248499740996	26.1581307586289	26.2344293779605	88	152579	604	24306.4090909091	1.98653362820192	194603	684	453305	-0.00145628728836089	12	ASM2309604v1	Neisseria gonorrhoeae	485	OK	NA	WHOYa	NA	NA	NA	NA	NCBI Prokaryotic Genome Annotation Pipeline (PGAP)	2138964	NA	Contig	2022-04-24	JALMLM01	48045	NA	NA	NA	NA	NA	NA	NA	NA	Illumina MiSeq	Instituto de Pesquisa Pele Pequeno Principe	PRJNA785542	SAMN26195809	2274
796	GCA_023096065.1.fasta	GCA_023096065.1	2083491	52.6630544600385	47.3369455399615	23.5175961883205	23.8193493516411	26.5682453151945	26.0948091448439	84	207680	596	24803.4642857143	1.98660994243473	192306	700	441632	0.0089899109575932	38	ASM2309606v1	Neisseria gonorrhoeae	485	OK	NA	M110a	NA	NA	NA	NA	NCBI Prokaryotic Genome Annotation Pipeline (PGAP)	2083491	NA	Contig	2022-04-24	JALMLJ01	48368	NA	NA	NA	NA	NA	NA	NA	NA	Illumina MiSeq	Instituto de Pesquisa Pele Pequeno Principe	PRJNA785542	SAMN26195806	2201
797	GCA_023096085.1.fasta	GCA_023096085.1	2168997	52.2927878646213	47.7072121353787	23.8580320765773	23.8491800588014	26.2822862364494	26.0105016281719	99	153335	569	21909.0606060606	1.98534117248066	196380	803	459662	0.00519736314271629	28	ASM2309608v1	Neisseria gonorrhoeae	485	OK	NA	WHOFa	NA	NA	NA	NA	NCBI Prokaryotic Genome Annotation Pipeline (PGAP)	2168997	NA	Contig	2022-04-24	JALMLN01	49016	NA	NA	NA	NA	NA	NA	NA	NA	Illumina MiSeq	Instituto de Pesquisa Pele Pequeno Principe	PRJNA785542	SAMN26195810	2328
798	GCA_023096105.1.fasta	GCA_023096105.1	2089077	52.6199848066874	47.3800151933126	23.6703099024115	23.7097052909012	26.0845818512195	26.5354029554679	84	207573	596	24869.9642857143	1.9877086093952	192464	698	442737	-0.0085674883013485	38	ASM2309610v1	Neisseria gonorrhoeae	485	OK	NA	M107a	NA	NA	NA	NA	NCBI Prokaryotic Genome Annotation Pipeline (PGAP)	2089077	NA	Contig	2022-04-24	JALMLI01	47337	NA	NA	NA	NA	NA	NA	NA	NA	Illumina MiSeq	Instituto de Pesquisa Pele Pequeno Principe	PRJNA785542	SAMN26195805	2214
799	GCA_023096125.1.fasta	GCA_023096125.1	2129716	52.5113677128782	47.4886322871219	23.4456612994409	24.042970987681	26.6366501449019	25.8747175679762	118	136785	553	18048.4406779661	1.98448483089917	194543	899	451364	0.0145098596763246	13	ASM2309612v1	Neisseria gonorrhoeae	485	OK	NA	M128b	NA	NA	NA	NA	NCBI Prokaryotic Genome Annotation Pipeline (PGAP)	2129716	NA	Contig	2022-04-24	JALMLF01	47120	NA	NA	NA	NA	NA	NA	NA	NA	Illumina MiSeq	Instituto de Pesquisa Pele Pequeno Principe	PRJNA785542	SAMN26195802	2258
800	GCA_023096145.1.fasta	GCA_023096145.1	2088084	52.6414167246145	47.3585832753855	23.6781183132479	23.6804649621375	26.473743393465	26.1676733311495	90	207685	505	23200.9333333333	1.98706348326572	192579	740	442567	0.0058142443984108	32	ASM2309614v1	Neisseria gonorrhoeae	485	OK	NA	M111b	NA	NA	NA	NA	NCBI Prokaryotic Genome Annotation Pipeline (PGAP)	2088084	NA	Contig	2022-04-24	JALMLE01	47421	NA	NA	NA	NA	NA	NA	NA	NA	Illumina MiSeq	Instituto de Pesquisa Pele Pequeno Principe	PRJNA785542	SAMN26195801	2215
801	GCA_023096155.1.fasta	GCA_023096155.1	2165883	52.4521407666065	47.5478592333935	24.0852345209783	23.4626247124152	25.4736290002738	26.9785117663327	82	207690	570	26413.2073170732	1.9875049320509	196983	673	459158	-0.0286905881068824	24	ASM2309615v1	Neisseria gonorrhoeae	485	OK	NA	M009a	NA	NA	NA	NA	NCBI Prokaryotic Genome Annotation Pipeline (PGAP)	2165883	NA	Contig	2022-04-24	JALMLG01	59294	NA	NA	NA	NA	NA	NA	NA	NA	Illumina MiSeq	Instituto de Pesquisa Pele Pequeno Principe	PRJNA785542	SAMN26195803	2302
802	GCA_023096165.1.fasta	GCA_023096165.1	2147629	52.3809279908215	47.6190720091785	23.6001655779467	24.0189064312318	26.3662392340577	26.0146887567639	102	208082	553	21055.1862745098	1.98536807133394	195273	812	455132	0.00671142132791919	20	ASM2309616v1	Neisseria gonorrhoeae	485	OK	NA	M043a	NA	NA	NA	NA	NCBI Prokaryotic Genome Annotation Pipeline (PGAP)	2147629	NA	Contig	2022-04-24	JALMLH01	48779	NA	NA	NA	NA	NA	NA	NA	NA	Illumina MiSeq	Instituto de Pesquisa Pele Pequeno Principe	PRJNA785542	SAMN26195804	2284
803	GCA_023096205.1.fasta	GCA_023096205.1	2091649	52.6309624607188	47.3690375392812	23.7086623998577	23.6603751394235	26.4949329452504	26.1360295154684	85	172672	578	24607.6352941176	1.98731879334001	192813	701	443353	0.00681924504135423	32	ASM2309620v1	Neisseria gonorrhoeae	485	OK	NA	M110b	NA	NA	NA	NA	NCBI Prokaryotic Genome Annotation Pipeline (PGAP)	2091649	NA	Contig	2022-04-24	JALMLD01	52922	NA	NA	NA	NA	NA	NA	NA	NA	Illumina MiSeq	Instituto de Pesquisa Pele Pequeno Principe	PRJNA785542	SAMN26195800	2216
804	GCA_023096225.1.fasta	GCA_023096225.1	2088759	52.6222986950625	47.3777013049375	23.8218961593942	23.5558051455434	26.0351242053296	26.5871744897329	88	207568	565	23735.8977272727	1.98652388850634	192524	727	442614	-0.0104908051927258	37	ASM2309622v1	Neisseria gonorrhoeae	485	OK	NA	M107b	NA	NA	NA	NA	NCBI Prokaryotic Genome Annotation Pipeline (PGAP)	2088759	NA	Contig	2022-04-24	JALMLC01	52194	NA	NA	NA	NA	NA	NA	NA	NA	Illumina MiSeq	Instituto de Pesquisa Pele Pequeno Principe	PRJNA785542	SAMN26195799	2217
805	GCA_023096245.1.fasta	GCA_023096245.1	2143825	52.4164985481558	47.5835014518442	24.0110083612235	23.5724930906207	25.846139493662	26.5703590544937	97	208087	569	22101.2886597938	1.98566554632049	195203	751	454357	-0.0138166337105929	14	ASM2309624v1	Neisseria gonorrhoeae	485	OK	NA	M043b	NA	NA	NA	NA	NCBI Prokaryotic Genome Annotation Pipeline (PGAP)	2143825	NA	Contig	2022-04-24	JALMLB01	53381	NA	NA	NA	NA	NA	NA	NA	NA	Illumina MiSeq	Instituto de Pesquisa Pele Pequeno Principe	PRJNA785542	SAMN26195798	2275
806	GCA_023096265.1.fasta	GCA_023096265.1	2160330	52.4856387681512	47.5143612318488	23.8310813625696	23.6832798692792	25.9308068674693	26.5548319006818	94	207673	529	22982.2340425532	1.98655331087821	196716	779	457892	-0.0118894434336424	19	ASM2309626v1	Neisseria gonorrhoeae	485	OK	NA	M009b	NA	NA	NA	NA	NCBI Prokaryotic Genome Annotation Pipeline (PGAP)	2160330	NA	Contig	2022-04-24	JALMLA01	57306	NA	NA	NA	NA	NA	NA	NA	NA	Illumina MiSeq	Instituto de Pesquisa Pele Pequeno Principe	PRJNA785542	SAMN26195797	2301
807	GCA_023205595.1.fasta	GCA_023205595.1	2269988	52.3194395741299	47.6805604258701	23.553031998407	24.1275284274631	26.294147810473	26.0252917636569	4	2218825	4207	567497	1.98890304404021	204917	71	481750	0.0051387409537362	43	ASM2320559v1	Neisseria gonorrhoeae	485	OK	NA	NG211	NA	NA	NA	NA	NCBI Prokaryotic Genome Annotation Pipeline (PGAP)	2269988	4	Complete Genome	2022-05-02	NA	2218825	2218825	4	NA	NA	NA	NA	NA	NA	Illumina MiSeq	Faculty of Science, Mahidol University	PRJNA609416	SAMN13151448	2381
808	GCA_023546905.1.fasta	GCA_023546905.1	2174453	49.6489002061668	44.6051489730981	22.2176795727477	22.3874694003503	25.038664896413	24.6102353097538	1	2174453	2174453	2174453	2.20037824046079	189331	10620	434207	0.00862918584057676	10620	ASM2354690v1	Neisseria gonorrhoeae	485	OK	NA	652	NA	NA	NA	NA	NCBI Prokaryotic Genome Annotation Pipeline (PGAP)	2174453	1	Chromosome	2022-05-25	NA	56608	2174453	1	NA	NA	NA	NA	NA	NA	Illumina HiSeq	Universidad de Antioquia	PRJNA835124	SAMN28094313	2115
809	GCA_023546925.1.fasta	GCA_023546925.1	2177753	49.7079788203713	44.6655796134823	22.2427428638601	22.4228367496222	25.0717138261318	24.6362649942395	1	2177753	2177753	2177753	2.19792804694475	189949	10621	435479	0.00876013956362812	10621	ASM2354692v1	Neisseria gonorrhoeae	485	OK	NA	942021	NA	NA	NA	NA	NCBI Prokaryotic Genome Annotation Pipeline (PGAP)	2177753	1	Chromosome	2022-05-25	NA	60916	2177753	1	NA	NA	NA	NA	NA	NA	Illumina HiSeq	Universidad de Antioquia	PRJNA835124	SAMN28094314	2142
810	GCA_023546945.1.fasta	GCA_023546945.1	2242106	49.2218030726469	44.6523937762086	22.2655842319676	22.386809544241	24.8370059221107	24.3847971505361	1	2242106	2242106	2242106	2.20826526199412	192039	9926	445997	0.00918716388562938	9926	ASM2354694v1	Neisseria gonorrhoeae	485	OK	NA	351961	NA	NA	NA	NA	NCBI Prokaryotic Genome Annotation Pipeline (PGAP)	2242106	1	Chromosome	2022-05-25	NA	63467	2242106	1	NA	NA	NA	NA	NA	NA	Illumina HiSeq	Universidad de Antioquia	PRJNA835124	SAMN28094312	2176
811	GCA_023546965.1.fasta	GCA_023546965.1	2210720	49.556343634653	44.7973963233698	22.2924658029963	22.5049305203735	24.9926268365058	24.5637167981472	1	2210720	2210720	2210720	2.19854826590718	190818	10494	441653	0.00865499766327844	10494	ASM2354696v1	Neisseria gonorrhoeae	485	OK	NA	2312	NA	NA	NA	NA	NCBI Prokaryotic Genome Annotation Pipeline (PGAP)	2210720	1	Chromosome	2022-05-25	NA	50012	2210720	1	NA	NA	NA	NA	NA	NA	Illumina HiSeq	Universidad de Antioquia	PRJNA835124	SAMN28093654	2157
812	GCA_023611705.1.fasta	GCA_023611705.1	2211092	52.5585095509368	47.4414904490632	23.6134905286619	23.8279999204013	26.3566599671113	26.2018495838255	4	2162702	4207	552773	1.98678861133269	202354	65	469376	0.00294548655600081	37	ASM2361170v1	Neisseria gonorrhoeae	485	OK	NA	CT602	NA	NA	NA	NA	NCBI Prokaryotic Genome Annotation Pipeline (PGAP)	2211092	4	Complete Genome	2022-05-31	NA	2162702	2162702	4	NA	NA	NA	NA	NA	NA	Illumina NovaSeq and Oxford Nanopore MiniION	Faculty of Medicine Siriraj Hospital, Mahidol University	PRJNA600334	SAMN13812696	2266
813	GCA_023611765.1.fasta	GCA_023611765.1	2216438	52.535193856088	47.464806143912	23.61252604404	23.852280099872	26.3411834664448	26.1940103896432	4	2165075	4207	554109.5	1.98675689929889	202619	64	470518	0.00280141874425676	36	ASM2361176v1	Neisseria gonorrhoeae	485	OK	NA	CT532	NA	NA	NA	NA	NCBI Prokaryotic Genome Annotation Pipeline (PGAP)	2216438	4	Complete Genome	2022-05-31	NA	2165075	2165075	4	NA	NA	NA	NA	NA	NA	Illumina NovaSeq and Oxford Nanopore MiniION	Faculty of Medicine Siriraj Hospital, Mahidol University	PRJNA600334	SAMN13812695	2280
814	GCA_023611785.1.fasta	GCA_023611785.1	2220590	52.4975794721223	47.5024205278777	23.6213799035392	23.8810406243386	26.3159340535623	26.1816454185599	4	2169323	4153	555147.5	1.98694327608682	202718	56	471340	0.00255799669913766	28	ASM2361178v1	Neisseria gonorrhoeae	485	OK	NA	CT530	NA	NA	NA	NA	NCBI Prokaryotic Genome Annotation Pipeline (PGAP)	2220590	4	Complete Genome	2022-05-31	NA	2169323	2169323	4	NA	NA	NA	NA	NA	NA	Illumina NovaSeq and Oxford Nanopore MiniION	Faculty of Medicine Siriraj Hospital, Mahidol University	PRJNA600334	SAMN13812694	2279
815	GCA_023822665.1.fasta	GCA_023822665.1	2278965	52.3090964538727	47.6909035461273	23.9518816655806	23.7390218805467	26.0682809959784	26.2408154578943	3	2232771	4197	759655	1.99593099861254	205631	33	483728	-0.00329836440719193	15	ASM2382266v1	Neisseria gonorrhoeae	485	OK	NA	AT159	NA	NA	NA	NA	NCBI Prokaryotic Genome Annotation Pipeline (PGAP)	2278965	3	Complete Genome	2022-06-21	NA	2232771	2232771	3	NA	NA	NA	NA	NA	NA	Oxford Nanopore MinION; Illumina NextSeq	Orebro University Hospital	PRJNA839941	SAMN28560617	2406
816	GCA_024104725.1.fasta	GCA_024104725.1	2197697	52.4051768737911	47.5948231262089	23.7085913117231	23.8862318144858	26.2988937965516	26.1062830772395	176	154255	211	12486.9147727273	1.9399175902469	199352	1244	466012	0.00367541397247742	18	ASM2410472v1	Neisseria gonorrhoeae	485	OK	NA	MS11-2	NA	NA	NA	NA	NCBI Prokaryotic Genome Annotation Pipeline (PGAP)	2197697	NA	Contig	2022-06-30	JAHBBN01	56683	NA	NA	NA	NA	NA	NA	NA	NA	Illumina MiSeq	University of Muenster	PRJNA728975	SAMN19108270	2384
817	GCA_024104755.1.fasta	GCA_024104755.1	2200417	52.4226089872965	47.5773910127035	23.7218672642504	23.8555237484531	26.1384546656384	26.2841543216581	182	195541	211	12090.2032967033	1.96713134371028	199834	1224	466281	-0.00277932859188773	15	ASM2410475v1	Neisseria gonorrhoeae	485	OK	NA	MS11-1	NA	NA	NA	NA	NCBI Prokaryotic Genome Annotation Pipeline (PGAP)	2200417	NA	Contig	2022-06-30	JAHBBO01	56683	NA	NA	NA	NA	NA	NA	NA	NA	Illumina MiSeq	University of Muenster	PRJNA728975	SAMN19108269	2385
[truncated: 37,768 more rows]
[truncated: 69 more columns]
